# Supplementary material for: Functional heterogeneity of lymphocytic patterns in primary melanoma dissected through single-cell multiplexing
Source: eLife. 2020 Feb 14;9:e53008. doi: 10.7554/eLife.53008 (PMC7053517; doi:10.7554/eLife.53008)
Supplement: Supplementary file 2 [file elife-53008-video2.gif]

<?xml version="1.0" encoding="UTF-8"?>
<Error><Code>AccessDenied</Code><Message>Access Denied</Message><RequestId>262244345D0A8FED</RequestId><HostId>VFRnECFO/tiiAH2qvmkrEY950InDquWTdYZ68C9IOUYjkH6AlUDTu+kXOMhCQoUU/mzhtndX3Es=</HostId></Error>
