# Supplementary material for: Functional heterogeneity of lymphocytic patterns in primary melanoma dissected through single-cell multiplexing
Source: eLife. 2020 Feb 14;9:e53008. doi: 10.7554/eLife.53008 (PMC7053517; doi:10.7554/eLife.53008)
Supplement: Source code 1. [file elife-53008-code1.zip]

Archive with 13 entries (10 files):
- code/
- code/01_DefinitionOfActivation.Rmd
- __MACOSX/
- __MACOSX/code/
- __MACOSX/code/._01_DefinitionOfActivation.Rmd
- code/02_PhenotypicIdentification.Rmd
- __MACOSX/code/._02_PhenotypicIdentification.Rmd
- code/03_ClusterStability.Rmd
- __MACOSX/code/._03_ClusterStability.Rmd
- code/04_FunctionalClustering.Rmd
- __MACOSX/code/._04_FunctionalClustering.Rmd
- code/05_NeighborhoodAnalysis.Rmd
- __MACOSX/code/._05_NeighborhoodAnalysis.Rmd
