# Supplementary material for: Functional heterogeneity of lymphocytic patterns in primary melanoma dissected through single-cell multiplexing
Source: eLife. 2020 Feb 14;9:e53008. doi: 10.7554/eLife.53008 (PMC7053517; doi:10.7554/eLife.53008)
Supplement: Source code 1. [file elife-53008-code1.zip › code/01_DefinitionOfActivation.Rmd]

---
title: 'Definition of Activation'
author: "Asier Antoranz"
date: "`r format(Sys.time(), '%d %B, %Y')`"
output:
  html_document:
    df_print: paged
---

```{r setup, include=FALSE}
knitr::opts_chunk$set(echo = FALSE, message = FALSE, warning = FALSE, cache = FALSE, cache.lazy = FALSE, fig.align = 'center')
```

## Introduction

In this study we have different melanoma images (called cores along the analysis) for which we have measured different markers (in this case 4). For each image we also have some meta data (brisk/non-brisk, etc.). The general knowledge assumes that active and exhausted melanomas are correlated with brisk and non-brisk status. Our hypothesis however is that they are not correlated. Therefore, the aim of the present analysis is to:

* Identify activated and exhausted melanomas based on 4 markers.
    * Activation: CD69, OX40
    * Inhibition: TIM3, LAG3
* Check the correlation of the newly defined activation statuses with different brisk types.
* Check the correlation of the newly defined activation statuses with different regression types.
* Check the correlation of the newly defined activation statuses with different histopatological parameters.

```{r LoadData}

library(tidyverse)
library(gridExtra)

wd <- file.path(getwd(), '..')

range01 <- function(x){(x-min(x))/(max(x)-min(x))}

# dictionary of core numbers
df_dict <- read.csv2(file.path(wd, 'Data', 'PresentCores.csv'), header = TRUE)

# intensity values
df_raw <- read.csv2(file.path(wd, 'Data', 'ExpressionData.csv'), header = TRUE) %>% 
  left_join(df_dict) %>% 
  filter(!is.na(Patient)) %>% 
  dplyr::rename(TIM3 = MeanTIM3, CD69 = MeanCD69, LAG3 = MeanLAG3, OX40 = MeanOX40, PD1 = MeanPD1, CD8 = MeanCD8, 
                X = Location_Center_X, Y = Location_Center_Y) %>% 
  gather(Bead, Value, -CoreNumber, -CellNumber, -type) %>% 
  mutate(Value = as.numeric(Value)) %>% 
  spread(Bead, Value) %>%
  group_by(CoreNumber) %>% 
  mutate(X = range01(X), Y = range01(Y)) %>% 
  ungroup()

head(df_raw)

```

In this data frame we have different mean values for different beads. These values are obtained from:

* First, measure the same sample biopsy several times using different antibodies to measure different proteins.
* Second, register (merge) the different aligned images into a single one containing measurements for all the antibodies (ImageJ).
* Third, PreProcess the data using cell profiler. This returns a relative intensity value that ranges between 0 and 1 (1 being the maximum intensity value across all the images).

The beads included can be further classified between activation and inhibition markers:

* Activation: CD69, OX40
* Inhibition: TIM3, LAG3

PD1 is another marker of interest. We would like to see if it clusters better with the inhibitory or the activation markers.
CD8 on the other hand, is used as control and uninteresting for the analysis. Maybe include some QC based on this marker?

In truth, there is a transition between the states. The transition I imagine it like phase 1) only activation markers phase (but I think it is super transient because exhaustion markers should be immediately expressed  2) increasing exhaustion markers phase 3) lowering activation markers and high exhaustion phase 4) only exhaustion.

## Quality of the Data

Initially we want to visualize if the cells among the cores/patients are heterogeneous. Remember that one patient can have more than one core.

```{r QC}

df_p <- df_raw %>% 
  dplyr::select(CoreNumber, CellNumber, TIM3, CD69, LAG3, OX40, PD1) %>% 
  mutate(CoreNumber = as.factor(CoreNumber), CellNumber = as.factor(CellNumber)) %>% 
  gather(Bead, Value, -CoreNumber, -CellNumber)

ggplot(df_p, aes(Value, fill = Bead)) + 
  geom_histogram(position = 'identity', alpha = 0.6) +
  ggtitle('Histogram of Cores') +
  theme_bw() + 
  theme(plot.title = element_text(hjust = 0.5))

```

The values for the different antibodies are not comparable. We will transform everything to Z-scores per antibody.

```{r DataTransformation}

#z-score
df_p <- df_p %>% 
  group_by(Bead) %>% 
  mutate(Z = scale(Value)) %>% 
  ungroup() %>% 
  select(-Value) %>% 
  mutate(CoreNumber = factor(CoreNumber, levels = unique(CoreNumber)))

ggplot(df_p, aes(Z, fill = Bead)) + 
  geom_histogram(position = 'identity', alpha = 0.6) +
  ggtitle('Histogram of Cores (Zscore)') +
  theme_bw() +
  theme(plot.title = element_text(hjust = 0.5))

```

```{r Plot1, fig.width = 16, fig.height = 7}

#check the distribution for each core individually
ggplot(df_p, aes(CoreNumber, Z)) +
  geom_boxplot() +
  facet_wrap(~Bead, ncol = 1, scales = 'free_y', switch = 'y') +
  ggtitle('Scaled Data (Z-score)') + 
  theme_bw() +
  theme(plot.title = element_text(hjust = 0.5), strip.text.y = element_text(angle = 180))

```

There are cores with general values higher than others but it seems that there are a lot of outliers. We will push all the values with Z > 5 to Z = 5.

```{r PushValues}

#trim the z-score between -5 and +5
df_p2 <- df_p %>% 
  mutate(Z = ifelse(Z > 5, 5, Z))

ggplot(df_p2, aes(Z, fill = Bead)) + 
  geom_histogram(position = 'identity', alpha = 0.6) +
  ggtitle('Histogram of Cores (Zscore)') +
  theme_bw() +
  theme(plot.title = element_text(hjust = 0.5))

```

```{r Plot2, fig.width = 16, fig.height = 7}

#check again the distribution of normalized intensities across all cores
ggplot(df_p2, aes(CoreNumber, Z)) +
  geom_boxplot() +
  facet_wrap(~Bead, ncol = 1, scales = 'free_y', switch = 'y') +
  ggtitle('Scaled and Trimmed Data') + 
  theme_bw() +
  theme(plot.title = element_text(hjust = 0.5), strip.text.y = element_text(angle = 180))

```

## Topological Information of the Markers

We also have topological (x, y) information of the cells on top of their expression. This might allow us to take into account the spatial component as well.

```{r IndividualMarkers 02, fig.width = 12, fig.height = 16}

#evaluate the spatial distribution of every marker.
df_p <- df_p2 %>% 
  left_join(df_raw %>% select(CoreNumber, CellNumber, X, Y) %>% mutate(CoreNumber = factor(CoreNumber), CellNumber = factor(CellNumber))) %>% 
  mutate(Bead = factor(Bead, levels = c('CD69', 'OX40', 'LAG3', 'TIM3', 'PD1')))

df_p1 <- filter(df_p, CoreNumber %in% levels(CoreNumber)[1:(length(unique(CoreNumber))/3)]) 
df_p2 <- filter(df_p, CoreNumber %in% levels(CoreNumber)[(length(unique(CoreNumber))/3 + 1):(2*length(unique(CoreNumber))/3)])
df_p3 <- filter(df_p, CoreNumber %in% levels(CoreNumber)[(2*length(unique(CoreNumber))/3 + 1):(length(unique(CoreNumber)))])

p1 <- ggplot(df_p1, aes(X, -Y, color = Z)) + 
  geom_point() + 
  theme_bw() +
  facet_grid(CoreNumber ~ Bead) +
  scale_color_gradient2(low = 'royalblue', high = 'firebrick', mid = 'gray87', midpoint = 0) +
  theme(plot.title = element_text(hjust = 0.5), legend.position = 'none') +
  theme(axis.title.x = element_blank(), axis.text.x = element_blank(), axis.ticks.x = element_blank()) + 
  theme(axis.title.y = element_blank(), axis.text.y = element_blank(), axis.ticks.y = element_blank())

p2 <- ggplot(df_p2, aes(X, -Y, color = Z)) + 
  geom_point() + 
  theme_bw() +
  facet_grid(CoreNumber ~ Bead) +
  scale_color_gradient2(low = 'royalblue', high = 'firebrick', mid = 'gray87', midpoint = 0) +
  theme(plot.title = element_text(hjust = 0.5), legend.position = 'none') +
  theme(axis.title.x = element_blank(), axis.text.x = element_blank(), axis.ticks.x = element_blank()) + 
  theme(axis.title.y = element_blank(), axis.text.y = element_blank(), axis.ticks.y = element_blank())

p3 <- ggplot(df_p3, aes(X, -Y, color = Z)) + 
  geom_point() + 
  theme_bw() +
  facet_grid(CoreNumber ~ Bead) +
  scale_color_gradient2(low = 'royalblue', high = 'firebrick', mid = 'gray87', midpoint = 0) +
  theme(plot.title = element_text(hjust = 0.5), legend.position = 'none') +
  theme(axis.title.x = element_blank(), axis.text.x = element_blank(), axis.ticks.x=element_blank()) + 
  theme(axis.title.y = element_blank(), axis.text.y = element_blank(), axis.ticks.y = element_blank())

do.call("grid.arrange", c(list(p1, p2, p3), ncol = 3, top = 'Values of the Markers in all Cores'))

```

## Correlation Analysis

```{r Correlation Analysis, fig.height = 8, fig.width = 8}

# correlation matrix 
tmp_cor <- df_p %>% 
  select(CoreNumber, CellNumber, Bead, Z) %>% 
  spread(Bead, Z) %>% 
  select(-CoreNumber, -CellNumber) %>% 
  unique() %>% 
  as.matrix()

r <- cor(tmp_cor)

diag(r) <- 0

corrplot::corrplot.mixed(r, tl.pos = 'lt', tl.col = 'black', order = 'hclust', mar=c(1,1,1,1)) + title('Correlation between the analytes')

```

## Principal Component Analysis (PCA)

Initially we will take a look to the data by applying principal component analysis (PCA) to see the global structure of the data.

```{r Initial PCA, fig.width = 6, fig.height = 5}

#PD1 is introduced as control. Evaluate the structure of the dataset using the other 4 markers using principal component analysis (PCA).
tmp_data <- df_p %>% 
  filter(Bead != 'PD1') %>% droplevels() %>% 
  # select(-X, -Y) %>% 
  spread(Bead, Z)

pca <- prcomp(as.matrix(tmp_data[, -(1:4)]))

pca$rotation

pairs(pca$x)

explained <- (pca$sdev)^2 / sum(pca$sdev^2)

df_pca <- select(tmp_data, CoreNumber, CellNumber, X, Y) %>% 
  mutate(PC1 = pca$x[, 1], PC2 = pca$x[, 2], PC3 = pca$x[, 3], PC4 = pca$x[, 4])

ggplot(df_pca, aes(PC1, PC2)) +
  geom_point() + 
  xlab(paste0('PC1(', round(100 * explained[1], 2), '%)')) +
  ylab(paste0('PC2(', round(100 * explained[2], 2), '%)')) +
  ggtitle('PCA Analysis') +
  theme_bw() +
  theme(plot.title = element_text(hjust = 0.5))

biplot(pca)

biplot(pca, choices = 2:3)

ggplot(df_pca, aes(PC4)) + geom_histogram() + scale_y_log10() + theme_bw()

```

```{r IndividualMarkers, fig.width = 12, fig.height = 16}

# check the dependancies of every marker in the main principal components

df_p1 <- filter(df_p, CoreNumber %in% levels(CoreNumber)[1:(length(unique(CoreNumber))/3)]) 
df_p2 <- filter(df_p, CoreNumber %in% levels(CoreNumber)[(length(unique(CoreNumber))/3 + 1):(2*length(unique(CoreNumber))/3)])
df_p3 <- filter(df_p, CoreNumber %in% levels(CoreNumber)[(2*length(unique(CoreNumber))/3 + 1):(length(unique(CoreNumber)))])

p1 <- ggplot(df_p1, aes(X, -Y, color = Z)) + 
  geom_point() + 
  theme_bw() +
  facet_grid(CoreNumber ~ Bead) +
  scale_color_gradient2(low = 'royalblue', high = 'firebrick', mid = 'gray87', midpoint = 0) +
  theme(plot.title = element_text(hjust = 0.5), legend.position = 'none') +
  theme(axis.title.x = element_blank(), axis.text.x = element_blank(), axis.ticks.x = element_blank()) + 
  theme(axis.title.y = element_blank(), axis.text.y = element_blank(), axis.ticks.y = element_blank())

p2 <- ggplot(df_p2, aes(X, -Y, color = Z)) + 
  geom_point() + 
  theme_bw() +
  facet_grid(CoreNumber ~ Bead) +
  scale_color_gradient2(low = 'royalblue', high = 'firebrick', mid = 'gray87', midpoint = 0) +
  theme(plot.title = element_text(hjust = 0.5), legend.position = 'none') +
  theme(axis.title.x = element_blank(), axis.text.x = element_blank(), axis.ticks.x = element_blank()) + 
  theme(axis.title.y = element_blank(), axis.text.y = element_blank(), axis.ticks.y = element_blank())

p3 <- ggplot(df_p3, aes(X, -Y, color = Z)) + 
  geom_point() + 
  theme_bw() +
  facet_grid(CoreNumber ~ Bead) +
  scale_color_gradient2(low = 'royalblue', high = 'firebrick', mid = 'gray87', midpoint = 0) +
  theme(plot.title = element_text(hjust = 0.5), legend.position = 'none') +
  theme(axis.title.x = element_blank(), axis.text.x = element_blank(), axis.ticks.x=element_blank()) + 
  theme(axis.title.y = element_blank(), axis.text.y = element_blank(), axis.ticks.y = element_blank())

do.call("grid.arrange", c(list(p1, p2, p3), ncol = 3, top = 'Values of the Markers in all Cores'))

```

The rotation matrix shows that component one is capturing general expression of the initial components (all of them have the same sign). Principal component 2 is mainly driven by TIM3 vs others (exhaustion) while principal component 3 is mainly driven by CD69 vs others (activation). Therefore, we will use principal components 2 and 3 to define activation.

```{r PCs, fig.width = 10, fig.height = 5}

#check PC1 and PC4 in the other two components.
p1 <- ggplot(df_pca, aes(PC2, PC3, color = PC1)) + geom_point() + scale_color_gradient2() + theme_bw()
p2 <- ggplot(df_pca, aes(PC2, PC3, color = PC4)) + geom_point() + scale_color_gradient2() + theme_bw()

do.call("grid.arrange", c(list(p1, p2), ncol = 2, top = 'PC1 and PC4 influence'))

```

Principal component 1 is just showing the 'general expression of cells' (some cells express more than others without any indication of polarisation) while PC4 seems to show two different paths of transition that communicate activation and exhaustion.

## Definition of Activation

Reducing the data to principal components 2 and 3 we will define activation from the vertex of the triangle where CD69 is highest to the vertex where TIM3 is highest. As follows:

```{r Colormap,  fig.width = 15, fig.height = 5}

angles <- atan(pca$rotation[,3] / pca$rotation[,2]) + pi*(pca$rotation[,2] < 0)

df_pca2 <- df_pca %>% 
  mutate(angle = atan(PC3/PC2) + pi*(PC2 < 0), R = PC2^2 + PC3^2)
  
p1 <- ggplot(df_pca2, aes(angle, R, color = PC1)) + geom_point() + scale_color_gradient2() + theme_bw()
p2 <- ggplot(df_pca2, aes(angle, R, color = PC4)) + geom_point() + scale_color_gradient2() + theme_bw()

do.call("grid.arrange", c(list(p1, p2), ncol = 2, top = 'Activation Transition Exhaustion'))

```

```{r Categorisation, fig.width = 15, fig.height = 5}

angles2 <- c(angles[1], mean(angles[2:3]), angles[4])
angles2 <- c(angles2, angles2[2] + pi)

angles2 <- angles2 + abs(min(df_pca2$angle))

df_pca2 <- df_pca2 %>% 
  mutate(angle = angle + abs(min(angle))) %>% 
  mutate(class = cut(angle, c(-Inf, angles2, Inf), labels = c('Transition4', 'Transition1', 'Transition2', 'Transition3', 'Transition5'))) %>% 
  mutate(class = as.character(class)) %>% 
  mutate(class = ifelse(class == 'Transition5', 'Transition4', class)) %>% 
  mutate(angle = ifelse(angle < min(angle[class == 'Transition1']), angle + max(angle), angle))

p1 <- ggplot(df_pca2, aes(angle, R, color = class)) + geom_point() + theme_bw()
p2 <- ggplot(df_pca2, aes(PC2, PC3, color = class)) + geom_point(alpha = 0.25) + theme_bw()
do.call("grid.arrange", c(list(p1, p2), ncol = 2, top = 'Activation Transition Exhaustion'))

```

```{r Transition, fig.height = 5, fig.width = 6}

tmp_plot <- df_pca2 %>% 
  mutate(CD69 = PC2 * pca$rotation[1,2] + PC3 * pca$rotation[1,3], 
         OX40 = PC2 * pca$rotation[2,2] + PC3 * pca$rotation[2,3], 
         LAG3 = PC2 * pca$rotation[3,2] + PC3 * pca$rotation[3,3], 
         TIM3 = PC2 * pca$rotation[4,2] + PC3 * pca$rotation[4,3]) %>% 
  mutate(TR = (OX40 + LAG3)/2)
tmp_activation <- tmp_plot %>% filter(CD69 == max(CD69))
tmp_exhaustion <- tmp_plot %>% filter(TIM3 == max(TIM3))
tmp_transition <- tmp_plot %>% filter(TR == max(TR)) %>% bind_rows(tmp_plot %>% filter(TR == min(TR)))
tmp_points <- data.frame(X = c(-1, -2.5, 2, 1), Y = c(-2, 1, -1, 2), label = c('1', '2', '3', '4'))

tiff(filename = file.path(wd, 'supplementary_figure_5A.tiff'), width = 4, height = 4, units = 'in', res = 300)
ggplot(tmp_plot, aes(PC2, PC3)) + 
  geom_point(color = 'gray20') +
  theme_bw() +
  # geom_point(data = tmp_plot %>% filter(CD69 == max(CD69)) %>% filter(angle == min(angle)), aes(PC2, PC3), color = 'firebrick', size = 3) +
  geom_point(data = tmp_activation, aes(PC2, PC3), color = 'darkgoldenrod3', size = 3, label = 'A') +
  geom_text(data = tmp_activation, aes(PC2, PC3 - 0.5), color = 'darkgoldenrod3', size = 8, label = 'A') +
  geom_segment(data = tmp_activation, aes(x = 0, xend = 0.9*PC2, y = 0, yend = 0.9*PC3), size = 2, color = 'darkgoldenrod3', arrow = arrow(length = unit(0.5, "cm"))) +
  geom_point(data = tmp_exhaustion, aes(PC2, PC3), color = 'darkcyan', size = 3, label = 'A') +
  geom_text(data = tmp_exhaustion, aes(PC2 - 0.5, PC3), color = 'darkcyan', size = 8, label = 'B') +
  geom_segment(data = tmp_exhaustion, aes(x = 0, xend = 0.9*PC2, y = 0, yend = 0.9*PC3), size = 2, color = 'darkcyan', arrow = arrow(length = unit(0.5, "cm"))) +
  xlab(paste0('PC2 (', round(100*explained[2], 2), '%)')) +
  ylab(paste0('PC3 (', round(100*explained[3], 2), '%)')) +
  geom_text(data = tmp_transition, aes(x = min(PC2) + 3.5, y = min(PC3) + 1.6), angle = 26, label = 'Transition Line', size = 8, color = 'darkgray', hjust = 0, vjust = 0) +
  geom_segment(data = tmp_transition, aes(x = min(PC2), xend = max(PC2), y = min(PC3) + 0.15, yend = max(PC3) + 0.15), size = 2, color = 'darkgray') +
  geom_text(data = tmp_points, aes(X, Y, label = label), size = 10, color = 'firebrick')
dev.off()

```

```{r, colormap2}

df_pca2 <- df_pca2 %>% 
  mutate(class = as.character(class)) %>% 
  group_by(class) %>% 
  mutate(angle = range01(angle)) %>% 
  ungroup() %>% 
  mutate(angle = ifelse(class == 'Transition1', abs(angle - 1),
                        ifelse(class == 'Transition2', -angle,
                               ifelse(class == 'Transition3', angle - 1, angle)))) %>% 
  mutate(Activation = angle * sqrt(R)) %>% 
  mutate(class2 = ifelse(Activation > 0, 'Active', 'Inactive')) %>% 
  group_by(class2) %>% 
  mutate(Activation = range01(Activation)) %>% 
  mutate(Activation = ifelse(class2 == 'Inactive', Activation - 1, Activation)) %>% 
  ungroup()
  
ggplot(df_pca2, aes(PC2, PC3, color = Activation)) + geom_point() + 
  theme_bw() +
  # viridis::scale_color_viridis(option = 'inferno') +
  scale_color_gradient2(low = 'royalblue', high = 'firebrick', mid = 'gray87', midpoint = 0) +
  ggtitle('Activation Map Based on PC2 and PC3') +
  theme(plot.title = element_text(hjust = 0.5))

```

```{r 3D scatter plot, eval = FALSE}

# if (!require("processx")) install.packages("processx")

plotly::plot_ly(df_pca2, x = ~PC1, y = ~PC2, z = ~PC3,
                            marker = list(color = ~Activation, colorscale = c('royalblue', 'firebrick'), showscale = TRUE)) %>% 
  plotly::add_markers() %>% 
  plotly::layout(scene = list(xaxis = list(title = 'PC1'),
                              yaxis = list(title = 'PC2'),
                              zaxis = list(title = 'PC3')))

# plotly::orca(p, "3D_activation.png")

```

```{r OriginalMarkersOverPCA, fig.height = 4, fig.width = 16}

tmp_plot <- df_p %>% 
  left_join(df_pca2)

ggplot(tmp_plot, aes(PC2, PC3, col = Z)) +
  geom_point() + 
  theme_bw() + 
  # viridis::scale_color_viridis(option = 'inferno') +
  scale_color_gradient2(low = 'royalblue', high = 'firebrick', mid = 'gray87', midpoint = 0) +
  ggtitle('Original Markers over PC2 and PC3') +
  facet_wrap(~Bead, ncol = 5) +
  theme(plot.title = element_text(hjust = 0.5))

ggplot(tmp_plot, aes(Z, Activation)) + 
  geom_point() + 
  theme_bw() +
  geom_smooth() + 
  facet_wrap(~Bead, ncol = 5) +
  ggtitle('Correlation of original markers and activation value')

df_p <- df_p %>% filter(Bead != 'PD1') %>% droplevels()  

```

## Expression vs Activation

If we visualise the value of the recently defined activation status across all the cells in all the cores:

```{r PC1, fig.width = 12, fig.height = 12}

tmp_plot <- df_pca2 %>% 
  left_join(select(df_raw, CoreNumber, CellNumber, X, Y) %>% mutate(CoreNumber = factor(CoreNumber), CellNumber = factor(CellNumber)))
  
ggplot(tmp_plot, aes(X, -Y, color = PC1)) + 
  geom_point() + 
  theme_bw() +
  scale_color_gradient2(low = 'royalblue', high = 'firebrick', mid = 'gray87', midpoint = 0) +
  facet_wrap(~CoreNumber, ncol = 6, switch = 'y') +
  ggtitle('General Expression of the Cells in All Cores') +
  theme(plot.title = element_text(hjust = 0.5)) +
  theme(axis.title.x = element_blank(), axis.text.x = element_blank(), axis.ticks.x=element_blank()) + 
  theme(axis.title.y = element_blank(), axis.text.y = element_blank(), axis.ticks.y = element_blank())

ggplot(tmp_plot, aes(X, -Y, color = Activation)) + 
  geom_point() + 
  theme_bw() +
  scale_color_gradient2(low = 'royalblue', high = 'firebrick', mid = 'gray87', midpoint = 0) +
  facet_wrap(~CoreNumber, ncol = 6, switch = 'y') +
  ggtitle('Activation of the Cells in All Cores') +
  theme(plot.title = element_text(hjust = 0.5)) +
  theme(axis.title.x = element_blank(), axis.text.x = element_blank(), axis.ticks.x=element_blank()) + 
  theme(axis.title.y = element_blank(), axis.text.y = element_blank(), axis.ticks.y = element_blank())

write.csv2(tmp_plot, file.path(wd, 'Results', 't_cells.csv'), row.names = FALSE)

```

## Activation Status by Core

```{r Background Histogram}

ggplot(df_pca2, aes(Activation, y = ..count../sum(..count..))) + 
  theme_bw() +
    geom_histogram(alpha = 0.6, bins = 30, fill = 'gray50') +
    xlab('Level of Activation') + ylab('Density') +
    ggtitle('Histogram of the activation level of the cells in the dataset') +
    theme(plot.title = element_text(hjust = 0.5))

```

The level of activation follows a normal distribution of mean = `mean(df_pca2$Activation)` and sd = `mean(df_pca2$Activation)`. Therefore we can calculate the activation status for each image by comparing the distribution of its cells with the background distribution. We will use a t-test to do so.

```{r ActivationEachCore}

df_activation_cores <- data.frame()

for(i in unique(df_pca2$CoreNumber)){
  tmp_core <- df_pca2 %>% filter(CoreNumber == i)
  tmp_p_active <- t.test(tmp_core$Activation, df_pca2$Activation, alternative = 'greater')$p.value #ks.test
  tmp_p_exhausted <- t.test(tmp_core$Activation, df_pca2$Activation, alternative = 'less')$p.value #ks.test
  df_activation_cores <- bind_rows(df_activation_cores, data.frame(CoreNumber = as.numeric(as.character(i)), pActivation = tmp_p_active, pExhaustion = tmp_p_exhausted))
}

tmp_th <- 0.001

df_activation_cores <- df_activation_cores %>% 
  mutate(adjpActivation = p.adjust(pActivation, method = 'fdr'), adjpExhaustion = p.adjust(pExhaustion, method = 'fdr')) %>% 
  mutate(Status = ifelse(adjpActivation < tmp_th, 'Active', ifelse(adjpExhaustion < tmp_th, 'Exhausted', 'Transition')))

head(df_activation_cores, n = 10)
table(df_activation_cores$Status)

```

```{r Activation Histogram, fig.height = 14, fig.width = 10}

plotList <- list()

df_pca2 <- df_pca2 %>% 
  left_join(df_activation_cores %>% select(CoreNumber, Status) %>% mutate(CoreNumber = as.factor(CoreNumber)))

for(i in unique(df_pca2$CoreNumber)){
  tmp_df <- df_pca2 %>% filter(CoreNumber == i)
  if(unique(tmp_df$Status) == 'Active'){
    tmp_p <- formatC((df_activation_cores %>% filter(CoreNumber == i))$adjpActivation, format = "e", digits = 2)
    plotList[[i]] <- ggplot(df_pca2, aes(Activation, y = ..count../sum(..count..))) + 
      theme_bw() +
      geom_histogram(alpha = 0.6, bins = 30, fill = 'gray50') +
      geom_histogram(data = tmp_df, aes(Activation, y = ..count../sum(..count..)), fill = 'firebrick', position = 'identity', alpha = 0.6, bins = 30) +
      xlab(NULL) + ylab(NULL) +
      ggtitle(paste0(i, ' (', unique(tmp_df$Status), ')'), subtitle = paste('p-value =', tmp_p)) +
      theme(plot.title = element_text(hjust = 0.5), legend.position = 'none', axis.title = element_blank(), axis.text = element_blank(), axis.ticks = element_blank())
  } else if(unique(tmp_df$Status) == 'Exhausted'){
    tmp_p <- formatC((df_activation_cores %>% filter(CoreNumber == i))$adjpExhaustion, format = "e", digits = 2)
    plotList[[i]] <- ggplot(df_pca2, aes(Activation, y = ..count../sum(..count..))) + 
      theme_bw() +
      geom_histogram(alpha = 0.6, bins = 30, fill = 'gray50') +
      geom_histogram(data = tmp_df, aes(Activation, y = ..count../sum(..count..)), fill = 'royalblue', position = 'identity', alpha = 0.6, bins = 30) +
      xlab(NULL) + ylab(NULL) +
      ggtitle(paste0(i, ' (', unique(tmp_df$Status), ')'), subtitle = paste('p-value =', tmp_p)) +
      theme(plot.title = element_text(hjust = 0.5), legend.position = 'none', axis.title = element_blank(), axis.text = element_blank(), axis.ticks = element_blank())
  } else {
    tmp_p <- formatC(min((df_activation_cores %>% filter(CoreNumber == i))$adjpExhaustion, 
                         (df_activation_cores %>% filter(CoreNumber == i))$adjpActivation), format = "e", digits = 2)
    plotList[[i]] <- ggplot(df_pca2, aes(Activation, y = ..count../sum(..count..))) + 
      theme_bw() +
      geom_histogram(alpha = 0.6, bins = 30, fill = 'gray50') +
      geom_histogram(data = tmp_df, aes(Activation, y = ..count../sum(..count..)), fill = 'black', position = 'identity', alpha = 0.6, bins = 30) +
      xlab(NULL) + ylab(NULL) +
      ggtitle(paste0(i, ' (', unique(tmp_df$Status), ')'), subtitle = paste('p-value =', tmp_p)) +
      theme(plot.title = element_text(hjust = 0.5), legend.position = 'none', axis.title = element_blank(), axis.text = element_blank(), axis.ticks = element_blank())
  }
}

tiff(filename = file.path(wd, 'supplementary_figure_4A.tiff'), width = 10, height = 13, units = 'in', res = 300)
do.call("grid.arrange", c(plotList, ncol = 6)) #, top = 'Histogram of the activation level of each core')
dev.off()

```

If we summarise the status of each core to the mean of its cells.

```{r Distribution by cluster, fig.width = 15, fig.height = 4}

df_continuous <- df_pca2 %>% 
  mutate(Status = factor(Status, levels = c('Active', 'Transition', 'Exhausted'))) %>% 
  arrange(Status) %>% 
  mutate(ID = paste(CoreNumber, Status, sep = '_'), ID = factor(ID, levels = unique(ID))) %>% 
  group_by(ID) %>% 
  summarise(M = mean(Activation), S = sd(Activation), N = n()) %>% 
  rename(Activation = M) %>% 
  ungroup() %>% 
  arrange(-Activation) %>% 
  mutate(ID = sub('_Active', 'A', ID), ID = sub('_Transition', 'T', ID), ID = sub('_Exhausted', 'E', ID)) %>% 
  mutate(ID = paste0(ID, ' (N=', N, ')'), ID = factor(ID, levels = unique(ID)))

ggplot(df_continuous, aes(ID, Activation, fill = Activation)) + 
  geom_col() +
  theme_bw() + 
  geom_errorbar(aes(ymin = Activation - S, ymax = Activation + S), width = 0.2) +
  scale_fill_gradient2(low = 'royalblue', high = 'firebrick', mid = 'grey', midpoint = 0) +
  ggtitle('General Activation Status by Core') +
  theme(axis.text.x = element_text(angle = 90, hjust = 1, vjust = 0.5), plot.title = element_text(hjust = 0.5))

```

## Group by patients

If we repeat the significance test for each patient

```{r ActivationEachPatient}

df_activation_patients <- data.frame()

df_pca2 <- df_pca2 %>% 
  left_join(as.tibble(df_dict) %>% mutate(CoreNumber = as.factor(CoreNumber), Patient = as.factor(Patient)) %>% select(Patient, CoreNumber))

for(i in unique(df_pca2$Patient)){
  tmp_patient <- df_pca2 %>% filter(Patient == i)
  tmp_p_active <- t.test(tmp_patient$Activation, df_pca2$Activation, alternative = 'greater')$p.value #ks.test
  tmp_p_exhausted <- t.test(tmp_patient$Activation, df_pca2$Activation, alternative = 'less')$p.value #ks.test
  df_activation_patients <- bind_rows(df_activation_patients, data.frame(Patient = as.numeric(as.character(i)), pActivation = tmp_p_active, pExhaustion = tmp_p_exhausted))
}

tmp_th <- 0.001

df_activation_patients <- df_activation_patients %>% 
  mutate(adjpActivation = p.adjust(pActivation, method = 'fdr'), adjpExhaustion = p.adjust(pExhaustion, method = 'fdr')) %>% 
  mutate(Status = ifelse(adjpActivation < tmp_th, 'Active', ifelse(adjpExhaustion < tmp_th, 'Exhausted', 'Transition')))

head(df_activation_patients, n = 10)
table(df_activation_patients$Status)

```

To assign an activation state to patients, the authors didn't combine states per core but per cell - Doesn't this depend on the number of cells that were successfully assessed? Reviewers would like to see an acknowledgment that perhaps sampling more/less cells per patient could have an influence in this classification.

```{r resampling analysis, eval = FALSE}

df_results <- data.frame()
# df_counts <- df_pca2 %>% group_by(Patient) %>% summarise(N = n()) %>% ungroup()

for(i in unique(df_pca2$Patient)){
  print(i)
  tmp_results <- data.frame()
  tmp_data <- df_pca2 %>% filter(Patient == i)
  for(j in seq(10, 1000, by = 10)){
    for(k in c(1:100)){
      tmp_sample <- try(tmp_data %>% sample_n(j))
    if(class(tmp_sample) == 'try-error') {
      next
      # tmp_sample <- tmp_data %>% sample_n(j, replace = TRUE)
      # tmp_replace <- 'Y'
    } else {
      # tmp_replace <- 'N'
    }
    tmp_p_active <- t.test(tmp_sample$Activation, df_pca2$Activation, alternative = 'greater')$p.value #ks.test
    tmp_p_exhausted <- t.test(tmp_sample$Activation, df_pca2$Activation, alternative = 'less')$p.value #ks.test
    tmp_results <- tmp_results %>% bind_rows(data.frame(Patient = i, sampleSize = j, Iteration = k, #replace = tmp_replace, 
                                                        pActivation = tmp_p_active, pExhaustion = tmp_p_exhausted))
    }
  }
  df_results <- df_results %>% bind_rows(tmp_results)
}

write.csv2(df_results, file.path(wd, 'Data', 'activation_sampling.csv'), row.names = FALSE)

```

```{r plot resampling analysis}

df_counts <- df_pca2 %>% group_by(Patient) %>% summarise(N = n()) %>% ungroup() %>% 
  mutate(Patient = as.numeric(as.character(Patient)))

df_results <- read.csv2(file.path(wd, 'Data', 'activation_sampling.csv'), stringsAsFactors = FALSE) %>% 
  gather(pType, pValue, pActivation, pExhaustion) %>% 
  mutate(logP = -log10(pValue)) %>% 
  # mutate(pValue = ifelse(pValue < 1e-10, 1e-10, pValue)) %>%
  left_join(df_activation_patients %>% select(Patient, Status) %>% unique()) %>% 
  mutate(ID = paste0(Patient, ' (', Status, ')')) %>% 
  left_join(df_counts) %>% 
  filter(replace == 'N') %>% 
  arrange(Patient) %>%
  mutate(ID = factor(ID, levels = unique(ID))) %>% 
  group_by(ID, sampleSize, pType) %>% 
  mutate(M = mean(logP), S = sd(logP)) %>% 
  ungroup()

tmp_th <- -log10(0.001)

tiff(filename = file.path(wd, 'answer_to_reviewers.tiff'), width = 10, height = 6.5, units = 'in', res = 300, compression = 'lzw')
ggplot(df_results, aes(sampleSize, -log10(pValue), color = pType)) + 
  geom_point(alpha = 0.01) +
  geom_vline(aes(xintercept = N), color = 'black', linetype = 'dashed') +
  # geom_line(data = df_results, aes(sampleSize, M, color = pType), size = 2) +
  geom_smooth() +
  geom_hline(yintercept = tmp_th, linetype = 'dashed', color = 'black') +
  scale_color_manual(values = c('firebrick', 'steelblue')) +
  theme_bw() + 
  facet_wrap(~ID, ncol = 6) + #, scales = 'free'
  scale_x_log10() +
  ylim(c(0, 20))
dev.off()

df_minimum <- df_results %>% 
  filter(pValue < 0.001) %>% 
  group_by(Patient, sampleSize, pType, N) %>% 
  summarise(C = n()) %>% 
  ungroup() %>% 
  filter(C > 95) %>% 
  group_by(Patient) %>% 
  filter(sampleSize == min(sampleSize)) %>% 
  ungroup() %>% 
  left_join(df_results %>% 
              filter(pValue < 0.001) %>% 
              group_by(Patient, sampleSize, pType, N, M) %>% 
              summarise(C = n()) %>% 
              ungroup() %>% 
              filter(M > tmp_th) %>%
              group_by(Patient) %>% 
              filter(sampleSize == min(sampleSize)) %>% 
              ungroup() %>% 
              select(-M) %>% 
              rename(C.min = C, sampleSize.min = sampleSize)) %>% 
  left_join(df_activation_patients %>% select(Patient, Status) %>% unique())

```

```{r Activation Histogram Patients, fig.height = 8, fig.width = 10}

plotList <- list()

df_pca2 <- df_pca2 %>% select(-Status) %>% 
  left_join(df_activation_patients %>% select(Patient, Status) %>% mutate(Patient = as.factor(Patient)))

for(i in unique(df_pca2$Patient)){
  tmp_df <- df_pca2 %>% filter(Patient == i)
  if((df_activation_patients %>% filter(Patient == i))$Status == 'Active'){
    tmp_p <- formatC((df_activation_patients %>% filter(Patient == i))$adjpActivation, format = "e", digits = 2)
    plotList[[i]] <- ggplot(df_pca2, aes(Activation, y = ..count../sum(..count..))) + 
      theme_bw() +
      geom_histogram(alpha = 0.6, bins = 30, fill = 'gray50') +
      geom_histogram(data = tmp_df, aes(Activation, y = ..count../sum(..count..)), fill = 'firebrick', position = 'identity', alpha = 0.6, bins = 30) +
      xlab(NULL) + ylab(NULL) +
      ggtitle(paste0(i, ' (', unique(tmp_df$Status), ')'), subtitle = paste('p-value =', tmp_p)) +
      theme(plot.title = element_text(hjust = 0.5), legend.position = 'none', axis.title = element_blank(), axis.text = element_blank(), axis.ticks = element_blank())
  } else if((df_activation_patients %>% filter(Patient == i))$Status == 'Exhausted'){
    tmp_p <- formatC((df_activation_patients %>% filter(Patient == i))$adjpExhaustion, format = "e", digits = 2)
    plotList[[i]] <- ggplot(df_pca2, aes(Activation, y = ..count../sum(..count..))) + 
      theme_bw() +
      geom_histogram(alpha = 0.6, bins = 30, fill = 'gray50') +
      geom_histogram(data = tmp_df, aes(Activation, y = ..count../sum(..count..)), fill = 'royalblue', position = 'identity', alpha = 0.6, bins = 30) +
      xlab(NULL) + ylab(NULL) +
      ggtitle(paste0(i, ' (', unique(tmp_df$Status), ')'), subtitle = paste('p-value =', tmp_p)) +
      theme(plot.title = element_text(hjust = 0.5), legend.position = 'none', axis.title = element_blank(), axis.text = element_blank(), axis.ticks = element_blank())
  } else {
    tmp_p <- formatC(min((df_activation_patients %>% filter(Patient == i))$adjpExhaustion, 
                         (df_activation_patients %>% filter(Patient == i))$adjpActivation), format = "e", digits = 2)
    plotList[[i]] <- ggplot(df_pca2, aes(Activation, y = ..count../sum(..count..))) + 
      theme_bw() +
      geom_histogram(alpha = 0.6, bins = 30, fill = 'gray50') +
      geom_histogram(data = tmp_df, aes(Activation, y = ..count../sum(..count..)), fill = 'black', position = 'identity', alpha = 0.6, bins = 30) +
      xlab(NULL) + ylab(NULL) +
      ggtitle(paste0(i, ' (', unique(tmp_df$Status), ')'), subtitle = paste('p-value =', tmp_p)) +
      theme(plot.title = element_text(hjust = 0.5), legend.position = 'none', axis.title = element_blank(), axis.text = element_blank(), axis.ticks = element_blank())
  }
}

tiff(filename = file.path(wd, 'supplementary_figure_4B.tiff'), width = 10, height = 6.5, units = 'in', res = 300)
do.call("grid.arrange", c(plotList, ncol = 6)) #, top = 'Histogram of the activation level of each patient')
dev.off()

```

If we put together the cores that belong to the same patient.

```{r ByPatients, fig.width = 15, fig.height = 3}

df_pca2 <- df_pca2 %>% select(-Status) %>% 
  left_join(df_activation_cores %>% select(CoreNumber, Status) %>% mutate(CoreNumber = as.factor(CoreNumber)))

df_plot <- df_pca2 %>% 
  group_by(CoreNumber) %>% 
  summarise(M = mean(Activation), S = sd(Activation), N = n(), Status = unique(Status)) %>% 
  ungroup() %>% 
  left_join(as.tibble(df_dict) %>% mutate(CoreNumber = as.factor(CoreNumber), Patient = as.factor(Patient))) %>% 
  group_by(Patient) %>% 
  mutate(NCores = 1:n()) %>% 
  ungroup() %>% 
  rename(Activation = M) %>% 
  mutate(Status = factor(Status, levels = c('Active', 'Transition', 'Exhausted')))

arrange(df_plot, Patient)
  
ggplot(df_plot, aes(Patient, NCores, fill = Activation)) + 
  geom_tile(colour = "white", size = 0.1) + 
  theme_bw() + 
  scale_fill_gradient2(low = 'royalblue', mid = 'gray87', high = 'firebrick', midpoint = 0) +
  # scale_fill_manual(values = c('Firebrick', 'gray87', 'royalblue')) +
  geom_text(aes(label = paste0(round(Activation, 2), '\u00B1', round(S, 2))), size = 2.5) +
  labs(y = 'Number Of Cores', x = 'Patient Number') + 
  ggtitle('Patients Vs Cores') +
  theme(plot.title = element_text(hjust = 0.5))

ggplot(df_plot, aes(Patient, NCores, fill = Status)) + 
  geom_tile(colour = "white", size = 0.1) + 
  # scale_fill_gradient2(low = 'royalblue', mid = 'gray87', high = 'firebrick', midpoint = 0) +
  scale_fill_manual(values = c('Firebrick', 'gray87', 'royalblue')) +
  geom_text(aes(label = paste0(round(Activation, 2), '\u00B1', round(S, 2))), size = 2.5) +
  labs(y = 'Number Of Cores', x = 'Patient Number') + 
  ggtitle('Patients Vs Cores') +
  theme_bw() +
  theme(plot.title = element_text(hjust = 0.5))

```

We see that in general there is correspondance. However in some cases there is heterogeneity (patient 30).

Now we will check the correlation of the defined activation status with different pathophysiological variables.

## BRISK

```{r LoadBrisk, fig.width = 15, fig.height = 4.5}

rm(list = ls())
wd <- file.path(getwd(), '..')
df_metadata <- read.csv2(file.path(wd, '..', 'Patient_metadata.csv'), stringsAsFactors = FALSE) %>% 
  filter(!is.na(Patient))

```

```{r PlotBNB, fig.height = 4, fig.width = 15}

tmp_plot <- df_metadata %>% 
  filter(!is.na(Brisk)) %>% 
  arrange(-Activation) %>% 
  mutate(CoreNumberCD8 = factor(CoreNumberCD8, levels = unique(CoreNumberCD8)))

ggplot(tmp_plot, aes(CoreNumberCD8, Activation, fill = Brisk)) + 
  geom_col() +
  theme_bw() +
  # geom_errorbar(aes(ymin = Activation - S, ymax = Activation + S), width = 0.2) +
  ggtitle('Brisk vs NonBrisk') +
  theme(plot.title = element_text(hjust = 0.5))

# ggplot(tmp_plot, aes(Status, Activation, fill = Brisk)) + geom_boxplot() + theme_bw()
ggplot(tmp_plot, aes(Brisk, Activation, fill = Brisk)) + geom_boxplot() + theme_bw()

t.test(tmp_plot$Activation ~ tmp_plot$Brisk)

ggplot(tmp_plot, aes(CoreNumberCD8, Activation, fill = Brisk2)) +
  geom_col() +
  theme_bw() +
  # geom_errorbar(aes(ymin = Activation - S, ymax = Activation + S), width = 0.2) +
  ggtitle('Brisk vs Brisk in NonBrisk vs NonBrisk in NonBrisk') +
  theme(plot.title = element_text(hjust = 0.5))

ggplot(tmp_plot, aes(Brisk2, Activation, fill = Brisk2)) + geom_boxplot() + theme_bw()

pairwise.t.test(tmp_plot$Activation, tmp_plot$Brisk2)
# table(tmp_plot[c('ActivationStatusCore', 'Brisk2')])
# chisq.test(tmp_plot$ActivationStatusCore, tmp_plot$Brisk2)

```

```{r logistic regression, eval = FALSE}

range01 <- function(x){(x-min(x))/(max(x)-min(x))}

tmp_plot <- tmp_plot %>% mutate(Activation01 = range01(Activation))
tmp_model <- glm(Activation01 ~ Brisk, family = binomial(link = 'logit'), data = tmp_plot)
summary(tmp_model)

tmp_model <- glm(Activation01 ~ Brisk2, family = binomial(link = 'logit'), 
                 data = tmp_plot %>% filter(Brisk2 != 'NON BRISK IN NON BRISK'))
summary(tmp_model)

tmp_model <- glm(Activation01 ~ Brisk2, family = binomial(link = 'logit'), 
                 data = tmp_plot %>% filter(Brisk2 != 'BRISK IN NON BRISK'))
summary(tmp_model)

tmp_model <- glm(Activation01 ~ Brisk2, family = binomial(link = 'logit'), 
                 data = tmp_plot %>% filter(Brisk2 != 'BRISK'))
summary(tmp_model)

```

There is no significant difference between brisk and non-brisk.

## REGRESSION

```{r PlotRG, fig.height = 4, fig.width = 15}

tmp_plot <- df_metadata %>% 
  filter(!is.na(Regression2)) %>% 
  arrange(-Activation) %>% 
  mutate(CoreNumberCD8 = factor(CoreNumberCD8, levels = unique(CoreNumberCD8)))

ggplot(tmp_plot, aes(CoreNumberCD8, Activation, fill = Regression2)) + 
  geom_col() +
  theme_bw() +
  # geom_errorbar(aes(ymin = Activation - S, ymax = Activation + S), width = 0.2) +
  ggtitle('Regression vs No Regression') +
  theme(plot.title = element_text(hjust = 0.5))

ggplot(tmp_plot, aes(Regression2, Activation, fill = Regression2)) + geom_boxplot() + theme_bw()

t.test(tmp_plot$Activation ~ tmp_plot$Regression2)
# table(tmp_plot[c('Status', 'RegressionStatus')])
# chisq.test(tmp_plot$Status, tmp_plot$RegressionStatus)

ggplot(tmp_plot, aes(CoreNumberCD8, Activation, fill = Regression)) + 
  geom_col() +
  theme_bw() +
  # geom_errorbar(aes(ymin = Activation - S, ymax = Activation + S), width = 0.2) +
  xlab('Core Number') + ylab(expression(paste('Level of Activation (', mu, '±', sigma, ')'))) + 
  theme(plot.title = element_text(hjust = 0.5))

tiff(filename = file.path(wd, 'figure_3_b.tiff'), width = 6.5, height = 3.5, units = 'in', res = 300)
ggplot(tmp_plot %>% mutate(Regression = factor(Regression, levels = c('NO REGRESSION', 'EARLY REGRESSION', 'LATE REGRESSION'))), aes(Regression, Activation, fill = Regression)) + 
  geom_boxplot() +
  theme_bw() +
  xlab('Regression Status') + 
  ylab(expression(paste('Level of Activation (', mu, '±', sigma, ')')))
dev.off()

pairwise.t.test(tmp_plot$Activation, tmp_plot$Regression)
# table(tmp_plot[c('Status', 'Regression')])
# chisq.test(tmp_plot$Status, tmp_plot$Regression)

```

```{r logistic regression 02, eval = FALSE}

tmp_plot <- tmp_plot %>% mutate(Activation01 = range01(Activation))
tmp_model <- glm(Activation01 ~ Regression2, family = binomial(link = 'logit'), data = tmp_plot)
summary(tmp_model)

tmp_model <- glm(Activation01 ~ Regression, family = binomial(link = 'logit'), 
                 data = tmp_plot %>% filter(Regression != 'LATE REGRESSION'))
summary(tmp_model)

tmp_model <- glm(Activation01 ~ Regression, family = binomial(link = 'logit'), 
                 data = tmp_plot %>% filter(Regression != 'EARLY REGRESSION'))
summary(tmp_model)

tmp_model <- glm(Activation01 ~ Regression, family = binomial(link = 'logit'), 
                 data = tmp_plot %>% filter(Regression != 'NO REGRESSION'))
summary(tmp_model)

```

Late regression has significant differences from early regression and no regression p = 0.022 and p = 0.031 respectively.

## HISTOPATOLOGICAL DATA

### Count Lymphocytes

```{r Count Lymphocytes, fig.height = 4, fig.width = 15}

tmp_plot <- df_metadata %>% 
  filter(!is.na(Count_Lymphocytes)) %>% 
  arrange(-Activation) %>% 
  mutate(CoreNumberCD8 = factor(CoreNumberCD8, levels = unique(CoreNumberCD8)))

ggplot(tmp_plot, aes(Count_Lymphocytes, Activation)) + 
  geom_point() + 
  geom_smooth(method = 'lm') +
  # geom_errorbar(aes(ymin = Activation - S, ymax = Activation + S), width = 0.2) +
  ggtitle('Count_Lymphocytes vs Activation') +
  theme_bw() +
  theme(plot.title = element_text(hjust = 0.5))

lm(tmp_plot$Activation ~ tmp_plot$Count_Lymphocytes) %>% broom::tidy()

```

### Histotype

```{r Histotype, fig.height = 4, fig.width = 15}

tmp_plot <- df_metadata %>% 
  filter(!is.na(type)) %>% 
  arrange(-Activation) %>% 
  mutate(CoreNumberCD8 = factor(CoreNumberCD8, levels = unique(CoreNumberCD8)))

ggplot(tmp_plot, aes(CoreNumberCD8, Activation, fill = type)) + 
  geom_col() +
  theme_bw() +
  # geom_errorbar(aes(ymin = Activation - S, ymax = Activation + S), width = 0.2) +
  ggtitle('Histotype') +
  theme(plot.title = element_text(hjust = 0.5))

# ggplot(tmp_plot, aes(Status, Activation, fill = Brisk)) + geom_boxplot() + theme_bw()
ggplot(tmp_plot, aes(type, Activation, fill = type)) + geom_boxplot() + theme_bw()

pairwise.t.test(tmp_plot$Activation, tmp_plot$type)
# table(tmp_plot[c('ActivationStatusCore', 'Brisk2')])
# chisq.test(tmp_plot$ActivationStatusCore, tmp_plot$Brisk2)

```

### Breslow thickness

```{r Breslow thickness, fig.height = 4, fig.width = 15}

tmp_plot <- df_metadata %>% 
  filter(!is.na(Breslow)) %>% 
  arrange(-Activation) %>% 
  mutate(CoreNumberCD8 = factor(CoreNumberCD8, levels = unique(CoreNumberCD8)))

ggplot(tmp_plot, aes(Breslow, Activation)) + 
  geom_point() + 
  geom_smooth(method = 'lm') +
  # geom_errorbar(aes(ymin = Activation - S, ymax = Activation + S), width = 0.2) +
  ggtitle('Breslow vs Activation') +
  theme_bw() +
  theme(plot.title = element_text(hjust = 0.5))

lm(tmp_plot$Activation ~ tmp_plot$Breslow) %>% broom::tidy()

```

### Ulceration

```{r Ulceration, fig.height = 4, fig.width = 15}

tmp_plot <- df_metadata %>% 
  filter(!is.na(Ulc)) %>% 
  arrange(-Activation) %>% 
  mutate(CoreNumberCD8 = factor(CoreNumberCD8, levels = unique(CoreNumberCD8)))

ggplot(tmp_plot, aes(CoreNumberCD8, Activation, fill = Ulc)) + 
  geom_col() +
  theme_bw() +
  # geom_errorbar(aes(ymin = Activation - S, ymax = Activation + S), width = 0.2) +
  ggtitle('Histotype') +
  theme(plot.title = element_text(hjust = 0.5))

# ggplot(tmp_plot, aes(Status, Activation, fill = Brisk)) + geom_boxplot() + theme_bw()
ggplot(tmp_plot, aes(Ulc, Activation, fill = Ulc)) + geom_boxplot() + theme_bw()

t.test(tmp_plot$Activation ~ tmp_plot$Ulc)
# table(tmp_plot[c('ActivationStatusCore', 'Brisk2')])
# chisq.test(tmp_plot$ActivationStatusCore, tmp_plot$Brisk2)

```

### Mitoses

```{r Mitoses, fig.height = 4, fig.width = 15}

tmp_plot <- df_metadata %>% 
  filter(!is.na(Mitoses)) %>% 
  arrange(-Activation) %>% 
  mutate(CoreNumberCD8 = factor(CoreNumberCD8, levels = unique(CoreNumberCD8)))

ggplot(tmp_plot, aes(CoreNumberCD8, Activation, fill = Mitoses)) + 
  geom_col() +
  theme_bw() +
  # geom_errorbar(aes(ymin = Activation - S, ymax = Activation + S), width = 0.2) +
  ggtitle('Histotype') +
  theme(plot.title = element_text(hjust = 0.5))

# ggplot(tmp_plot, aes(Status, Activation, fill = Brisk)) + geom_boxplot() + theme_bw()
ggplot(tmp_plot, aes(Mitoses, Activation, fill = Mitoses)) + geom_boxplot() + theme_bw()

pairwise.t.test(tmp_plot$Activation, tmp_plot$Mitoses)
# table(tmp_plot[c('ActivationStatusCore', 'Brisk2')])
# chisq.test(tmp_plot$ActivationStatusCore, tmp_plot$Brisk2)

```

```{r PlotHPT, fig.height = 4, fig.width = 15}

for(i in unique(df_histopatological$Parameter)){
  
  print(i)
  
  tmp_plot <- df_histopatological %>%
    filter(Parameter == i)
  
  if(n_distinct(tmp_plot$Value) > 5){
    tmp_plot <- tmp_plot %>% mutate(Value = as.numeric(Value))
    print(ggplot(tmp_plot, aes(Value, Activation)) + 
            geom_point() +
            theme_bw() +
            geom_smooth(method = 'lm') +
            ggtitle(i) +
            theme(plot.title = element_text(hjust = 0.5)))
    print(tmp_plot %>% do(model = lm(Activation ~ Value, data = .)) %>% broom::glance(model))
    print(pairwise.t.test(tmp_plot$Value, tmp_plot$Status))
    
  } else {
    tmp_plot <- tmp_plot %>% arrange(-Activation) %>% mutate(CoreNumber = factor(CoreNumber, levels = unique(CoreNumber)))
    print(ggplot(tmp_plot, aes(CoreNumber, Activation, fill = Value)) + 
            geom_col() +
            theme_bw() +
            geom_errorbar(aes(ymin = Activation - S, ymax = Activation + S), width = 0.2) +
            ggtitle(i) +
            theme(plot.title = element_text(hjust = 0.5)))
    
    print(ggplot(tmp_plot, aes(Value, Activation, fill = Value)) + 
            geom_boxplot() +
            theme_bw() +
            ggtitle(i) + 
            theme(plot.title = element_text(hjust = 0.5)))
    
    print(pairwise.t.test(tmp_plot$Activation, tmp_plot$Value))
    print(table(tmp_plot[c('Status', 'Value')]))
    print(chisq.test(tmp_plot$Status, tmp_plot$Value))
  }
}

```

lmm has significant differences with nmm (p = 0.029) and ssmm (p = 0.02) but there is no difference between ssmm and nmm (p = 0.860).
Breslow has no correlation with the activation status (p = 0.996).
Ulc has no significant differences between + and - (p = 0.73).
The number of mitoses is not affecting the activation status (p = 1 for all comparisons).
The number of lymphocytes has no correlation with the activation status (p = 0.5099).
