# Supplementary material for: Functional heterogeneity of lymphocytic patterns in primary melanoma dissected through single-cell multiplexing
Source: eLife. 2020 Feb 14;9:e53008. doi: 10.7554/eLife.53008 (PMC7053517; doi:10.7554/eLife.53008)
Supplement: Source code 1. [file elife-53008-code1.zip › code/02_PhenotypicIdentification.Rmd]

---
title: 'Phenotypic Identification (Phenotypic Markers)'
author: "Asier Antoranz"
date: "`r format(Sys.time(), '%d %B, %Y')`"
output:
  html_document:
    df_print: paged
---

```{r setup, include=FALSE}
knitr::opts_chunk$set(echo = FALSE, message = FALSE, warning = FALSE, cache = FALSE, cache.lazy = FALSE, fig.align = 'center')
```

## Introduction

This study is a follow up of the activation/transition/exhaustion status of the cells/cores/patients using LAG3, TIM3, OX40, CD69. In this study we have several cell types (to be listed). For each subpopulation we want to check different things:

* Is the amount of the cells in any specific subpopulation linked to a certain activation status?
* Is the expression of any marker in the any specific subpopulation linked to a certain activation status?
* Is the reciprocal localization of the cells in the cores among any subpopulation different across the activation status? For example, if some subpopulations are near more often than mere chance would suggest and how it differes in activation/transition/exhaustion.

```{r LoadLibraries}

library(tidyverse)
library(RColorBrewer)

wd <- file.path(getwd(), '..')

```

```{r ImageCoreDictionaries}

#map the cores to their corresponding identifiers.
files <- list.files(path = file.path(wd, 'Data', 'AllData'), pattern = '.csv$')
df_dictionary <- read.csv2(file.path(wd, 'Data', 'ImageLegend.csv')) 

df_data_36 <- lapply(files, function(x) read.csv(file.path(wd, 'Data', 'AllData', x)) %>%
                   select(ImageNumber, ObjectNumber, Location_Center_X, Location_Center_Y, starts_with('Intensity_MeanIntensity_'), starts_with('Intensity_MedianIntensity_')) %>% 
                   gather(Analyte, Value, -ImageNumber, -ObjectNumber, -Location_Center_X, -Location_Center_Y)) %>% 
  reduce(bind_rows) %>%
  mutate(Type = ifelse(grepl('Mean', Analyte), 'Mean', 'Median')) %>% 
  mutate(Analyte = sub('.+_', '', Analyte)) %>% 
  mutate(ID = paste(Analyte, Type, sep = '_')) %>% 
  filter(!is.na(Value)) %>% 
  left_join(df_dictionary) %>% 
  select(-ImageNumber)

df_dictionary <- read.csv2(file.path(wd, 'Data', 'ImageLegend2.csv'))

df_data_3 <- read.csv(file.path(wd, 'Data', 'MyExpt_Cells_3.csv')) %>% 
  select(ImageNumber, ObjectNumber, Location_Center_X, Location_Center_Y, starts_with('Intensity_MeanIntensity_'), starts_with('Intensity_MedianIntensity_')) %>% 
  gather(Analyte, Value, -ImageNumber, -ObjectNumber, -Location_Center_X, -Location_Center_Y) %>% 
  mutate(Type = ifelse(grepl('Mean', Analyte), 'Mean', 'Median')) %>% 
  mutate(Analyte = sub('.+_', '', Analyte)) %>% 
  mutate(ID = paste(Analyte, Type, sep = '_')) %>% 
  filter(!is.na(Value)) %>% 
  left_join(df_dictionary) %>% 
  select(-ImageNumber)

df_data_cd20 <- read.csv(file.path(wd, 'Data', 'MyExpt_Cells_CD20.csv')) %>% 
  select(ImageNumber, ObjectNumber, Location_Center_X, Location_Center_Y, starts_with('Intensity_MeanIntensity_'), starts_with('Intensity_MedianIntensity_')) %>% 
  gather(Analyte, Value, -ImageNumber, -ObjectNumber, -Location_Center_X, -Location_Center_Y) %>% 
  mutate(Type = ifelse(grepl('Mean', Analyte), 'Mean', 'Median')) %>% 
  mutate(Analyte = sub('.+_', '', Analyte)) %>% 
  mutate(ID = paste(Analyte, Type, sep = '_')) %>% 
  filter(!is.na(Value)) %>% 
  left_join(df_dictionary) %>% 
  select(-ImageNumber)

df_data <- df_data_36 %>% bind_rows(df_data_3) %>% bind_rows(df_data_cd20)

#remove cores that did not pass the QC criteria
rem_cores <- c(2, 4, 6, 7, 8, 10, 12, 17, 18, 29, 30, 41, 59, 73, 79)
df_cores <- setdiff(unique(df_data$CoreNumber), rem_cores)

df_data <- df_data %>% 
  filter(CoreNumber %in% df_cores)

#split into phenotypic and functional markers
phenotypic_markers <- c('Bcl6', 'Blimp1', 'CD123', 'CD138', 'CD141', 'CD16', 'CD163', 'CD1a', 'CD1c', 'CD20', 'CD3', 'CD4', 'CD56', 'CD68',
                        'CD8', 'CXCL13', 'FOXP3', 'HLADR', 'IRF4', 'IRF8', 'Langerin', 'Lysozime', 'MelanA', 'pD1', 'podoplanin', 'S100A', 'S100AB')
functional_markers <- c('CD69', 'cMAF', 'GBP1', 'Ki67', 'LAG3', 'MX11', 'MYC', 'OX40', 'p16', 'PDL1', 'pSTAT1', 'TAP2', 'TIM3')

```

In this data frame we have different values for different beads. These values are obtained from:

* First, measure the same sample biopsy several times using different antibodies to measure different proteins.
* Second, register (merge) the different aligned images into a single one containing measurements for all the antibodies (ImageJ).
* Third, PreProcess the data using cell profiler. This returns a relative intensity value that ranges between 0 and 1 (1 being the maximum intensity value across all the images).

There are two types of parameters: mean and median.

```{r ProcessData}

tmp_table <- df_data %>% 
  filter(Value == 0)

table(tmp_table['Type'])
rm(tmp_table)

```

We will continue with the mean because has more non-zero elements. 

```{r Histograms, fig.height = 8, fig.width = 18}

df_data <- df_data %>% 
  filter(Type == 'Mean') %>% 
  select(-Type, -ID)

ggplot(df_data, aes(Value)) +
  geom_histogram() +
  facet_wrap(~Analyte, ncol = 8, scales = 'free')

```

## Quality Control (QC)

We will do some QC on the data. We will remove those cells that do not have expression different from 0 in at least 3 markers. Moreover, we will remove those analytes that are expressed in less than 1% of the cells. 

```{r QC}

df_data %>% 
  filter(Value != 0) %>% 
  group_by(CoreNumber, ObjectNumber) %>% 
  summarise(N = n()) %>% 
  ungroup() %>% 
  filter(N > 3) %>% 
  nrow()

df_data %>% 
  filter(Value != 0) %>% 
  group_by(Analyte) %>% 
  summarise(N = n()) %>% 
  ungroup() %>% 
  mutate(P = 100*(N/(nrow(df_data)/40))) %>% 
  arrange(P)
  
```

All the cells have expression different from 0 and the analyte with least cells expressing it is CD16 with 1.46%. CD16 is a marker of Natural Killer (NK) cells which are very weird in melanoma. Therefore it makes sense that the percentage is so low.

As second quality control we will check the SNR of each marker. For that, we will compare the expression in the 5% top vs the expression in the 5% bottom.

```{r SNR, fig.height = 6, fig.width = 14}

tmp_ths <- c(0.05, 0.10, 0.15)

for(i in tmp_ths){
  tmp_snr <- df_data %>% 
    group_by(Analyte) %>% 
    arrange(-Value) %>% 
    mutate(N = 1:n()) %>% 
    ungroup() %>% 
    mutate(D = ifelse(N < i * max(N), 'TOP', ifelse(N > (1- i) * max(N), 'BOT', 'MID'))) %>% 
    group_by(Analyte, D) %>% 
    summarise(M = mean(Value), S = sd(Value)) %>% 
    ungroup() %>% 
    mutate(D = factor(D, levels = c('TOP', 'MID', 'BOT')))
  
  print(ggplot(tmp_snr, aes(D, M, fill = D)) + 
          geom_bar(stat = 'identity', position = position_dodge()) +
          geom_errorbar(aes(ymin = M - S, ymax = M + S), width = .2, position = position_dodge(0.275)) +
          facet_wrap(~Analyte, ncol = 10, scales = 'free_y') +
          ggtitle(paste0('Threshold = ', 100*i, '%')))
}

```

For each analyte we will take the Z-score and trim it between -5 and +5.

```{r ZScores, fig.height = 8, fig.width = 18}

df_data <- df_data %>% 
  group_by(Analyte) %>% 
  mutate(Z = scale(Value)) %>% 
  ungroup() 

table((df_data %>% filter(abs(Z) > 5))['Analyte']) %>% as.data.frame() %>% arrange(-Freq) %>% mutate(Percentage = 100*(Freq/(nrow(df_data)/n_distinct(df_data$Analyte))))

df_data <- df_data %>% mutate(Z = ifelse(Z > 5, 5, Z), Z = ifelse(Z < -5, -5, Z))

ggplot(df_data, aes(Z)) +
  geom_histogram() +
  facet_wrap(~Analyte, ncol = 8, scales = 'free')

write.csv2(x = df_data, file = file.path(wd, 'Results', 'df_data.csv'), row.names = FALSE)

```

```{r map data}

df_data_stable <- read.csv2(file.path(wd, 'Results', 'Clustering', 'StableDataFinal.csv'), stringsAsFactors = FALSE) %>% 
  select(CoreNumber, ObjectNumber, Patient, Phenotype, CellType) %>% 
  unique()

tmp_patients <- df_data_stable %>% select(Patient, CoreNumber) %>% unique()

df_data_stable <- df_data_stable %>% select(-Patient)

df_data <- read.csv2(file = file.path(wd, 'Results', 'df_data.csv'), stringsAsFactors = FALSE) %>% 
  mutate(X = round(Location_Center_X), Y = round(Location_Center_Y)) %>% 
  select(-Z, -Location_Center_X, -Location_Center_Y) %>% 
  left_join(df_data_stable) %>% 
  left_join(tmp_patients)

write.csv2(df_data, file.path(wd, 'df_data_phenotype.csv'), row.names = FALSE)

```

We will see the correlation of the different markers as it seems that some markers contain the same information and may be worth excluding some of them.

```{r Correlation Analysis, fig.height = 8, fig.width = 8}

df_data <- df_data %>% 
  select(-Value) %>% 
  spread(Analyte, Z)

tmp_data <- df_data %>% 
  select(-CoreNumber, -ObjectNumber, -Location_Center_X, -Location_Center_Y) %>% 
  unique() %>% 
  as.matrix()

r <- cor(tmp_data)

diag(r) <- 0

col1 <- colorRampPalette(brewer.pal(9, 'BrBG'))
corrplot::corrplot.mixed(r, upper = 'square', tl.pos = 'lt', tl.cex = 0.5, tl.col = 'black', number.cex = 0.4, order = 'hclust', mar = c(1, 1, 1, 1), upper.col = col1(100)) + title('Correlation between the analytes')

```

## Subpopulation Identification

We will use cytofkit package from R. In order to cluster the cells we will use two methods (PehnoGraph, and ClusterX). Phenograph feeds on the initial dimensions of the data but ClusterX feeds on the tsne reduced dimensions. For dimensionality reduction on top of tsne we will use pca as it also keeps continuity (inter-cluster distance).

Among the 40 different markers we have phenotypic and functional ones. This means that we will do a two level clustering method: first only with the phenotypic markers, second only with the functional markers.

```{r PhenotypeIdentification, eval = FALSE}

phenotypic_markers <- c('Bcl6', 'Blimp1', 'CD123', 'CD138', 'CD141', 'CD16', 'CD163', 'CD1a', 'CD1c', 'CD20', 'CD3', 'CD4', 'CD56', 'CD68',
                        'CD8', 'CXCL13', 'FOXP3', 'HLADR', 'IRF4', 'IRF8', 'Langerin', 'Lysozime', 'MelanA', 'pD1', 'podoplanin', 'S100A', 'S100AB')
functional_markers <- c('CD69', 'cMAF', 'GBP1', 'Ki67', 'LAG3', 'MX11', 'MYC', 'OX40', 'p16', 'PDL1', 'pSTAT1', 'TAP2', 'TIM3')

tmp_data <- tmp_data[, which(colnames(tmp_data) %in% phenotypic_markers)]

library(cytofkit)
tmp_pca <- cytof_dimReduction(data = tmp_data, method = "pca")
tmp_tsne <- cytof_dimReduction(data = tmp_data, method = "tsne")
# tmp_isomap <- cytof_dimReduction(data = tmp_data, method = "isomap")

cluster_PhenoGraph <- cytof_cluster(xdata = tmp_data, method = "Rphenograph")
cluster_ClusterX <- cytof_cluster(xdata = tmp_data, ydata = tmp_tsne,  method = "ClusterX")

# source(file.path(wd, 'Code', 'SNNCliq.R'))
# cluster_SNN <- SNN(tmp_data, file.path(wd, 'Results', 'SNN_edge_file.txt'))

# cluster_gmm <- Mclust(tmp_data, G = 1:100) #$classification

# #Elbow Method for finding the optimal number of clusters
k.max <- 100
wss <- sapply(1:k.max, function(k){print(k); kmeans(tmp_data, k, iter.max = 70)$tot.withinss})
wssq <- sqrt(wss)
range01 <- function(x){(x-min(x))/(max(x)-min(x))}
df_wssq <- data.frame(K = 1:k.max, WSSQ = wssq) %>% mutate(WSSQ = range01(WSSQ), K = range01(K), D = sqrt(K^2 + WSSQ^2)) %>% arrange(D)

plot(1:k.max, wssq, type="b", pch = 19, frame = FALSE, xlab = "Number of clusters K", ylab = "Total within-clusters sum of squares") +
  points(df_wssq[1,]$K*99, wssq[df_wssq[1,]$K*99], pch = 19, col = 'red')
# cluster_kmeans <- kmeans(tmp_data, df_wssq[1,]$K*99, iter.max = 100)$cluster
cluster_kmeans <- kmeans(tmp_data, 23, iter.max = 100)$cluster

# cluster_DensVM <- cytof_cluster(xdata = tmp_data, ydata = tmp_tsne, method = "DensVM")
#cluster_FlowSOM <- cytof_cluster(xdata = tmp_data, method = "FlowSOM", FlowSOM_k = 12) #what does the 12 mean?

df_data_all <- tmp_data %>% 
  cbind(tmp_tsne, tmp_pca, PhenoGraph = cluster_PhenoGraph, ClusterX = cluster_ClusterX, KMeans = cluster_kmeans) %>% 
  as.data.frame() %>% 
  left_join(df_data, .) %>% 
  gather(ClusteringMethod, Cluster, PhenoGraph, ClusterX, KMeans) %>% 
  gather(DimRedMethod, Value, tsne_1, tsne_2, pca_1, pca_2) %>% 
  separate(DimRedMethod, c('DRMethod', 'XY'), sep = '_') %>% 
  mutate(XY = ifelse(XY == '1', 'X', 'Y')) %>% 
  spread(XY, Value) %>% 
  mutate(Cluster = as.factor(Cluster)) %>% 
  gather(Analyte, Z, Bcl6:TIM3) %>% 
  mutate(ID = paste(Analyte, DRMethod, sep = '_'))

write.csv2(x = df_data_all, file = file.path(wd, 'Results', 'Clustering', 'clusters_mean_Z_phenotypic_markers.csv'))

df_data <- df_data_all
rm(df_data_all)

```

```{r ClusteringPlot, fig.height = 15, fig.width = 20}

df_data <- read.csv2(file.path(wd, 'Results', 'Clustering', 'clusters_mean_Z_phenotypic_markers.csv'), row.names = 1) %>% 
  mutate(Cluster = as.character(Cluster)) %>% 
  select(-ID) %>% 
  group_by(CoreNumber, ObjectNumber) %>% 
  mutate(Location_Center_X = mean(Location_Center_X), Location_Center_Y = mean(Location_Center_Y), X = mean(X), Y = mean(Y)) %>% 
  ungroup() %>% 
  group_by(CoreNumber, ObjectNumber, Analyte) %>% 
  mutate(Z = mean(Z)) %>% 
  ungroup()
  
tmp_centroids <- df_data %>% 
  group_by(DRMethod, ClusteringMethod, Cluster) %>% 
  summarise(X = median(X), Y = median(Y)) %>% 
  ungroup()

ggplot(df_data, aes(X, Y, col = Cluster)) +
  geom_point(size = 1) +
  geom_text(data = tmp_centroids, aes(X, Y, label = Cluster), col = 'black') +
  facet_grid(DRMethod~ClusteringMethod, scales = 'free')

```

```{r MarkerDistributions, fig.height = 12.5, fig.width = 20}
  
library(RColorBrewer) 
hmcol <- rev(colorRampPalette(brewer.pal(9, "RdGy"))(100))

ggplot(df_data %>% filter(DRMethod == 'tsne', ClusteringMethod == 'PhenoGraph'), aes(X, Y, col = Z)) + 
  geom_point(size = 0.1) + 
  facet_wrap(~Analyte, ncol = 8) +
  scale_colour_gradientn(colours = hmcol, limits = c(-5, 5)) +
  ggtitle('tsne')

ggplot(df_data %>% filter(DRMethod == 'pca', ClusteringMethod == 'PhenoGraph'), aes(X, Y, col = Z)) + 
  geom_point(size = 0.1) + 
  facet_wrap(~Analyte, ncol = 8) +
  scale_colour_gradientn(colours = hmcol, limits = c(-5, 5)) +
  ggtitle('pca')
  
```

```{r Correlation Analysis clusters, fig.height = 12, fig.width = 12}

df_data <- df_data %>% 
  filter(DRMethod == 'tsne') %>% 
  select(-DRMethod, -X, -Y)

percentages <- table(df_data[c('Cluster', 'ClusteringMethod')]) %>% 
  as.data.frame() %>% 
  group_by(ClusteringMethod) %>% 
  mutate(NCells = Freq/n_distinct(df_data$Analyte), Cluster = as.numeric(as.character(Cluster)), Percentage = 100*(NCells/sum(NCells))) %>% 
  ungroup() %>% 
  select(-Freq, -NCells) %>% 
  arrange(Cluster) %>% 
  spread(ClusteringMethod, Percentage)

percentages

```

The best way to associate clusters to cell-types is to use prior knowledge. Heatmaps are useful here as they allow us to see mean/median values for each marker in each of the clusters.

```{r HeatMaps, fig.height = 10, fig.width = 10}

df_heatmap <- df_data %>% 
  filter(Analyte %in% phenotypic_markers) %>% 
  group_by(ClusteringMethod, Cluster, Analyte) %>% 
  summarise(M = mean(Z)) %>% 
  ungroup()

library(RColorBrewer) 
hmcol <- rev(colorRampPalette(brewer.pal(9, "RdGy"))(100))
df_sorted <- data.frame()
percentages <- percentages %>% gather(ClusteringMethod, Value, -Cluster)

for(i in  unique(df_heatmap$ClusteringMethod)){
  
  tmp_heatmap <- df_heatmap %>% 
    filter(ClusteringMethod == i) %>% 
    droplevels()
  
  tmp_plot <- tmp_heatmap %>% 
    group_by(Cluster) %>% 
    arrange(-M) %>% 
    mutate(N = 1:n()) %>% 
    ungroup() %>% 
    filter(N <= 15)
  
  for(j in unique(tmp_heatmap$Cluster)){
    tmp_sorted <- tmp_heatmap %>% 
      filter(Cluster == j) %>% 
      arrange(-M) %>% 
      mutate(N = 1:n()) %>% 
      select(-M) %>% 
      spread(N, Analyte)
    df_sorted <- df_sorted %>% bind_rows(tmp_sorted)
  }
  
  tmp_heatmap <- tmp_heatmap %>% 
    spread(Analyte, M) %>% 
    select(-ClusteringMethod) %>% 
    as.data.frame()
  rownames(tmp_heatmap) <- tmp_heatmap$Cluster
  tmp_heatmap <- tmp_heatmap %>% select(-Cluster) %>% as.matrix()
  tmp_p <- gplots::heatmap.2(tmp_heatmap, labCol = colnames(tmp_heatmap), trace = "none", key.title = 'R01 value', main = i, col = hmcol)
  
  tmp_plot <- tmp_plot %>% 
    mutate(N = as.character(N)) %>% 
    bind_rows(percentages %>% 
                filter(ClusteringMethod == i) %>% rename(M = Value) %>% 
                mutate(Cluster = as.factor(Cluster), Analyte = as.character(round(M, 2)), M = 0, N = as.factor('Percentages'))) %>% 
    mutate(Cluster = factor(Cluster, levels = rownames(tmp_heatmap[tmp_p$rowInd,])), N = factor(N, levels = c(1:15, 'Percentages'))) %>% 
    filter(Analyte != 0)
  
  print(ggplot(tmp_plot, aes(N, Cluster, fill = M)) +
          geom_tile(color = "white", size = 0.1) +
          geom_text(data = tmp_plot, aes(N, Cluster, label = Analyte), size = 3) +
          scale_fill_gradient2(low = 'gray53', high = 'firebrick', mid = 'white', midpoint = 0) +
          #coord_equal() +
          labs(x = NULL, y = NULL, title = paste0('Top 15 Expressed Markers per Cluster (', i, ')')) +
          theme_tufte(base_family = "Helvetica") +
          theme(axis.ticks = element_blank(), plot.title = element_text(hjust = 0.5)))
  
  tmp_plot2 <- tmp_plot %>% 
    filter(N %in% factor(c(1:6, 'Percentages'))) %>% 
    select(-M) %>% 
    spread(N, Analyte)
  write.csv2(x = tmp_plot2, file = file.path(wd, 'Results', 'Clustering', 'ClustersPhenotype', paste0(i, '_clusters_sorted.csv')), row.names = FALSE)
}

write.csv2(x = df_sorted, file = file.path(wd, 'Results', 'Clustering', 'ClustersPhenotype', 'sorted_clusters_mean_Z.csv'), row.names = FALSE)

```

```{r InitialPCA, fig.height = 10, fig.width = 12}

tmp_data <- df_heatmap %>% 
  spread(Analyte, M)

pca <- prcomp(as.matrix(tmp_data[,-c(1:2)]))

explained <- (pca$sdev)^2 / sum(pca$sdev^2)

tmp_pca <- tmp_data %>% mutate(PC1 = pca$x[,1], PC2 = pca$x[,2], PC3 = pca$x[,3])

ggplot(tmp_pca, aes(PC1, PC2, col = ClusteringMethod)) +
  geom_point() +
  ggrepel::geom_label_repel(data = tmp_pca, aes(label = Cluster, col = ClusteringMethod)) +
  xlab(paste0('PC1 (', round(100 * explained[1], digits = 2), '%)')) +
  ylab(paste0('PC2 (', round(100 * explained[2], digits = 2), '%)')) +
  labs(title = 'PCA') +
  theme(plot.title = element_text(hjust = 0.5))

tsne_out <- Rtsne::Rtsne(as.matrix(tmp_data[,-c(1:2)]), perplexity = 10)

tmp_tsne <- tmp_data %>% mutate(tsne1 = tsne_out$Y[,1], tsne2 = tsne_out$Y[,2])

ggplot(tmp_tsne, aes(tsne1, tsne2, col = ClusteringMethod)) +
  geom_point() +
  ggrepel::geom_label_repel(data = tmp_tsne, aes(label = Cluster, col = ClusteringMethod)) +
  labs(title = 'tsne') +
  theme(plot.title = element_text(hjust = 0.5))

```

```{r JaccardPlot, fig.height = 8, fig.width = 10}

df_data <- df_data %>% 
  filter(Analyte == 'Bcl6') %>% 
  select(CoreNumber, ObjectNumber, Location_Center_X, Location_Center_Y, ClusteringMethod, Cluster)

for(i in unique(df_data$ClusteringMethod)){
  for(j in unique(df_data$ClusteringMethod)){
    if(which(unique(df_data$ClusteringMethod) %in% i) >= which(unique(df_data$ClusteringMethod) %in% j)) next
    else{
      tmp_data <- df_data %>% 
        filter(ClusteringMethod %in% c(i, j)) %>% 
        mutate(ClusteringMethod = plyr::mapvalues(ClusteringMethod, from = c(i, j), to = c('X', 'Y'))) %>% 
        spread(ClusteringMethod, Cluster)
      
      tmp_plot <- data.frame()
      
      for(k in unique(tmp_data$X)){
        for(l in unique(tmp_data$Y)){
          tmp_jaccard <- nrow(filter(tmp_data, X == k, Y == l)) / nrow(filter(tmp_data, X == k | Y == l))
          tmp_plot <- bind_rows(tmp_plot, data.frame(ClusterX = k, ClusterY = l, Jaccard = tmp_jaccard))
        }
      }
      
      tmp_clusterX <- tmp_data %>% 
        rename(ClusterX = X) %>% 
        group_by(ClusterX) %>% 
        summarise(N = n()) %>% 
        ungroup() %>% 
        mutate(Jaccard = 0, ClusterY = 'Total', ClusterX = as.character(ClusterX))
      
      tmp_clusterY <- tmp_data %>% 
        rename(ClusterY = Y) %>% 
        group_by(ClusterY) %>% 
        summarise(N = n()) %>% 
        ungroup() %>% 
        mutate(Jaccard = 0, ClusterX = 'Total', ClusterY = as.character(ClusterY))
      
      tmp_plot <- tmp_plot %>% 
        mutate(N = Jaccard, ClusterX = as.character(ClusterX), ClusterY = as.character(ClusterY)) %>% 
        bind_rows(tmp_clusterX) %>% 
        bind_rows(tmp_clusterY) %>% 
        mutate(ClusterX = factor(ClusterX, levels = c(1:(n_distinct(ClusterX)-1), 'Total')), ClusterY = factor(ClusterY, levels = rev(c(1:(n_distinct(ClusterY)-1), 'Total')))) 
          
      tmp_p1 <- ggplot(tmp_plot, aes(ClusterX, ClusterY, fill = Jaccard)) +
        geom_tile(color = "gray", size = 0.1) +
        geom_text(data = tmp_plot, aes(ClusterX, ClusterY, label = round(N, 4)), size = 1.2) +
        scale_fill_gradient(low = 'white', high = 'firebrick') +
        #coord_equal() +
        labs(x = i, y = j, title = paste0('Cluster Intersection: ', i, ' vs ', j)) +
        theme_tufte(base_family = "Helvetica") +
        theme(axis.ticks = element_blank(), plot.title = element_text(hjust = 0.5))
      
      print(tmp_p1)
      
    }
  }
}

```
