# Supplementary material for: Functional heterogeneity of lymphocytic patterns in primary melanoma dissected through single-cell multiplexing
Source: eLife. 2020 Feb 14;9:e53008. doi: 10.7554/eLife.53008 (PMC7053517; doi:10.7554/eLife.53008)
Supplement: Source code 1. [file elife-53008-code1.zip › code/03_ClusterStability.Rmd]

---
title: 'Cluster Stability (Phenotypic Markers)'
author: "Asier Antoranz"
date: "`r format(Sys.time(), '%d %B, %Y')`"
output:
  html_document:
    df_print: paged
---

```{r setup, include=FALSE}
knitr::opts_chunk$set(echo = FALSE, message = FALSE, warning = FALSE, cache = FALSE, cache.lazy = FALSE, fig.align = 'center')
```

## Introduction

This study is a follow up of the activation/transition/exhaustion status of the cells/cores/patients using LAG3, TIM3, OX40, CD69. In this study we want to check the stability of the clusters defined in the previous step with the 4 different methods.

```{r LoadData, fig.height = 12, fig.width = 20}

library(tidyverse)
library(RColorBrewer)
library(ggthemes)

wd <- file.path(getwd(), '..')

df_dictionary <- read.csv2(file.path(wd, 'Results', 'Clustering', 'ClusterNaming2.csv')) %>% 
  filter(ClusteringMethod != 'GMM') %>% droplevels()
df_brisk <- read.csv2(file.path(wd, 'Data', 'ImageMetaData.csv'), row.names = 1) %>% 
  select(Patient, CoreNumber, Brisk, Activation, N, Status)

df_data <- read.csv2(file.path(wd, 'Results', 'Clustering', 'clusters_mean_Z_phenotypic_markers.csv'), row.names = 1) %>% 
  filter(DRMethod == 'tsne') %>% select(-DRMethod, -X, -Y, -ID) %>% 
  left_join(df_dictionary) %>% 
  left_join(df_brisk) %>% 
  group_by(CoreNumber, ObjectNumber, Analyte) %>% 
  mutate(Z = mean(Z), Location_Center_X = mean(Location_Center_X), Location_Center_Y = mean(Location_Center_Y)) %>% 
  ungroup() 

phenotypic_markers <- c('Bcl6', 'Blimp1', 'CD123', 'CD138', 'CD141', 'CD16', 'CD163', 'CD1a', 'CD1c', 'CD20', 'CD3', 'CD4', 'CD56', 'CD68',
                        'CD8', 'CXCL13', 'FOXP3', 'HLADR', 'IRF4', 'IRF8', 'Langerin', 'Lysozime', 'MelanA', 'pD1', 'podoplanin', 'S100A', 'S100AB')
functional_markers <- c('CD69', 'cMAF', 'GBP1', 'Ki67', 'LAG3', 'MX11', 'MYC', 'OX40', 'p16', 'PDL1', 'pSTAT1', 'TAP2', 'TIM3')
  
cluster_data <- df_data %>% 
  filter(Analyte == 'Bcl6') %>% 
  select(CoreNumber, ObjectNumber, Location_Center_X, Location_Center_Y, ClusteringMethod, Cluster, Name)

table(cluster_data[c('Name', 'ClusteringMethod')])

```

## Cluster Stability

PhenoGraph has generated 40 clusters, ClusterX 52, and KMeans 28. This leads to a total number of 40x52x28 = 56000 possible triplets. However, not all the combinations appear in our data.

### By Cluster Number

```{r ClusterStability}

df_heatmap <- df_data %>% 
  filter(Analyte %in% phenotypic_markers) %>% 
  select(ObjectNumber:Z) %>% 
  spread(ClusteringMethod, Cluster) %>% 
  group_by(KMeans, PhenoGraph, ClusterX, Analyte) %>% 
  summarise(M = mean(Z), N = n()) %>% 
  ungroup() %>% 
  spread(Analyte, M) %>% 
  arrange(-N) %>% 
  mutate(Rank = 1:n()) %>% 
  gather(Analyte, M, -KMeans, -PhenoGraph, -ClusterX, -N, -Rank) %>% 
  mutate(Percentage = 100*(N/(sum(N)/40))) %>% 
  spread(Analyte, M) %>% 
  mutate(PercentageCum = cumsum(Percentage)) %>% 
  gather(Analyte, M, -KMeans, -PhenoGraph, -ClusterX, -N, -Rank, -Percentage, -PercentageCum)

df_csv <- df_heatmap %>% 
  spread(Analyte, M) %>% 
  mutate(RankV = (Rank - min(Rank))/(max(Rank) - min(Rank)), CumP = PercentageCum/max(PercentageCum), D = 1 - sqrt((1 - CumP)^2 + RankV^2))

# head(df_csv %>% select(-Rank, -RankV, -D, -CumP), n = 20)
df_csv %>% filter(D == max(D)) %>% select(-(Bcl6:S100AB))

ggplot(df_csv, aes(Rank, CumP, col = D)) + geom_point() + viridis::scale_color_viridis() + ggtitle('CDF Percentage of cells vs cluster combinations')

```

Out of the 56000 possible combinations, we cover 89.4% of the cells with 278 combinations. This means 0.496% of the posibilities showing strong cluster stability. This is in the point of maximum curvature (max(D)).

```{r HeatMapsClusters, fig.height = 12, fig.width = 16}

tmp_plot <- df_heatmap %>% 
  filter(Rank <= 50) %>% 
  select(Rank, Analyte, M) %>% 
  mutate(Label = M, Facet = 'Analytes') %>% 
  rename(Value = M, Variable = Analyte) %>% 
  bind_rows(df_heatmap %>% filter(Rank <= 50) %>% select(Rank, KMeans, PhenoGraph, ClusterX) %>% unique() %>% gather(ClusteringMethod, Cluster, -Rank) %>% mutate(Value = 0, Facet = 'Clustering Method') %>% rename(Label = Cluster, Variable = ClusteringMethod)) %>% 
  bind_rows(df_heatmap %>% filter(Rank <= 50) %>% select(Rank, N, Percentage, PercentageCum) %>% unique() %>% gather(Variable, Label, -Rank) %>% mutate(Value = 0, Label = Label, Facet = 'NCells'))
  
ggplot(tmp_plot, aes(Variable, as.factor(-Rank), fill = Value)) +
  geom_tile(color = "white", size = 0.1) +
  geom_text(aes(Variable, as.factor(-Rank), label = round(Label, 2))) +
  #coord_equal() +
  facet_grid(.~Facet, scales = 'free_x', space = 'free_x') +
  labs(x = NULL, y = NULL, title = 'Cluster Stability') +
  scale_fill_gradient2(low = 'gray53', high = 'firebrick', mid = 'white', midpoint = 0) +
  theme(axis.text.x = element_text(angle = 90, hjust = 1, vjust = 0.5), plot.title = element_text(hjust = 0.5), legend.position = 'none') +
  theme(panel.background = element_rect(fill = NA, color = "black"), axis.text.y = element_blank(), axis.ticks.y = element_blank()) 

```

### By Cell Type

If instead of the number we used the previously defined name for each cluster the situation gets even better.

```{r NamesStability}

df_heatmap <- df_data %>% 
  filter(Analyte %in% phenotypic_markers) %>% 
  select(ObjectNumber:Name, -Cluster) %>% 
  spread(ClusteringMethod, Name) %>% 
  group_by(KMeans, PhenoGraph, ClusterX, Analyte) %>% 
  summarise(M = mean(Z), N = n()) %>% 
  ungroup() %>% 
  spread(Analyte, M) %>% 
  arrange(-N) %>% 
  mutate(Rank = 1:n()) %>% 
  gather(Analyte, M, -KMeans, -PhenoGraph, -ClusterX, -N, -Rank) %>% 
  mutate(Percentage = 100*(N/(sum(N)/40))) %>% 
  spread(Analyte, M) %>% 
  mutate(PercentageCum = cumsum(Percentage)) %>% 
  gather(Analyte, M, -KMeans, -PhenoGraph, -ClusterX, -N, -Rank, -Percentage, -PercentageCum)

df_csv <- df_heatmap %>% 
  spread(Analyte, M) %>% 
  mutate(RankV = (Rank - min(Rank))/(max(Rank) - min(Rank)), CumP = PercentageCum/max(PercentageCum), D = 1 - sqrt((1 - CumP)^2 + RankV^2))

df_csv %>% filter(D == max(D)) %>% select(-(Bcl6:S100AB))

ggplot(df_csv, aes(Rank, CumP, col = D)) + geom_point() + viridis::scale_color_viridis() + ggtitle('CDF Percentage of cells vs cell type combinations')

df_data %>% group_by(ClusteringMethod) %>% summarise(N = n_distinct(Name))

```

We have 18 cell types identified by PhenoGraph, 18 by ClusterX, and 17 by KMeans. This leads to 18x18x17 = 5508 combinations. We cover 90.35% of the cells with 126 combinations which represents 2.288% of the combinations. This is another clear indication of cluster stability.

```{r HeatMapsNames, fig.height = 12, fig.width = 16}

tmp_plot <- df_heatmap %>% 
  filter(Rank <= 50) %>% 
  select(Rank, Analyte, M) %>% 
  mutate(Label = M, Facet = 'Analytes') %>% 
  rename(Value = M, Variable = Analyte) %>% 
  mutate(Label = as.character(round(Label, 2))) %>% 
  bind_rows(df_heatmap %>% filter(Rank <= 50) %>% select(Rank, KMeans, PhenoGraph, ClusterX) %>% unique() %>% gather(ClusteringMethod, Cluster, -Rank) %>% mutate(Value = 0, Facet = 'Clustering Method') %>% rename(Label = Cluster, Variable = ClusteringMethod)) %>% 
  bind_rows(df_heatmap %>% filter(Rank <= 50) %>% select(Rank, N, Percentage, PercentageCum) %>% unique() %>% gather(Variable, Label, -Rank) %>% mutate(Value = 0, Label = as.character(round(Label, 2)), Facet = 'NCells'))
  
ggplot(tmp_plot, aes(Variable, as.factor(-Rank), fill = Value)) +
  geom_tile(color = "white", size = 0.1) +
  geom_text(aes(Variable, as.factor(-Rank), label = Label)) +
  #coord_equal() +
  facet_grid(.~Facet, scales = 'free_x', space = 'free_x') +
  labs(x = NULL, y = NULL, title = 'Cell Type Stability') +
  scale_fill_gradient2(low = 'gray53', high = 'firebrick', mid = 'white', midpoint = 0) +
  theme(axis.text.x = element_text(angle = 90, hjust = 1, vjust = 0.5), plot.title = element_text(hjust = 0.5), legend.position = 'none') +
  theme(panel.background = element_rect(fill = NA, color = "black"), axis.text.y = element_blank(), axis.ticks.y = element_blank()) 

```

```{r VennDiagram, fig.height = 6, fig.width = 7}

library(VennDiagram)
library(grid)

v_clusters1 <- unique((df_data %>% filter(Analyte %in% phenotypic_markers) %>% filter(ClusteringMethod == unique(ClusteringMethod)[1]))$Name) %>% as.character() #PhenoGraph
v_clusters2 <- unique((df_data %>% filter(Analyte %in% phenotypic_markers) %>% filter(ClusteringMethod == unique(ClusteringMethod)[2]))$Name) %>% as.character() #ClusterX
v_clusters3 <- unique((df_data %>% filter(Analyte %in% phenotypic_markers) %>% filter(ClusteringMethod == unique(ClusteringMethod)[3]))$Name) %>% as.character() #KMeans

ven.plot <- VennDiagram::venn.diagram(list(PhenoGraph = v_clusters1, ClusterX = v_clusters2, KMeans = v_clusters3), fill = c('orange', 'blue', 'orchid'), filename = NULL)

overlaps <- calculate.overlap(list(v_clusters1, v_clusters2, v_clusters3)) 
overlaps <- overlaps[sort(names(overlaps))] 
for(i in 1:length(overlaps)){
  if(length(overlaps[[i]]) > 0){
    tmp_string <- paste0(ven.plot[[i+6]]$label, ' (', overlaps[[i]][1], ', ')
    if(length(overlaps[[i]]) > 1){
      for(j in 2:length(overlaps[[i]])){
        tmp_string <- paste0(tmp_string, overlaps[[i]][j], ', ')
        if(j%%3 == 0) tmp_string <- paste0(tmp_string, '\n')
      }
      tmp_string <- sub(', \n$', '', tmp_string)
    }
    tmp_string <- paste0(tmp_string, ')')
    tmp_string <- sub(', )$', ')', tmp_string)
    ven.plot[[i+6]]$label <- tmp_string
  }
} 

grid.newpage() 
grid.draw(ven.plot)

```

```{r JaccardPlot, fig.height = 12, fig.width = 15}

tmp_data <- df_data %>% 
  filter(Analyte == 'Bcl6') %>% 
  select(CoreNumber, ObjectNumber, Location_Center_X, Location_Center_Y, ClusteringMethod, Name) %>% 
  unique()

for(i in unique(tmp_data$ClusteringMethod)){
  for(j in unique(tmp_data$ClusteringMethod)){
    if(which(unique(tmp_data$ClusteringMethod) %in% i) >= which(unique(tmp_data$ClusteringMethod) %in% j)) next
    else{
      tmp_data2 <- tmp_data %>% 
        filter(ClusteringMethod %in% c(i, j)) %>% 
        mutate(ClusteringMethod = plyr::mapvalues(ClusteringMethod, from = c(i, j), to = c('X', 'Y'))) %>% 
        spread(ClusteringMethod, Name)
      
      tmp_plot <- data.frame()
      
      for(k in unique(tmp_data2$X)){
        for(l in unique(tmp_data2$Y)){
          tmp_union <- nrow(filter(tmp_data2, X == k, Y == l))
          tmp_jaccard <- nrow(filter(tmp_data2, X == k, Y == l)) / nrow(filter(tmp_data2, X == k | Y == l))
          tmp_plot <- bind_rows(tmp_plot, data.frame(ClusterX = k, ClusterY = l, U = tmp_union, Jaccard = tmp_jaccard))
        }
      }
      
      tmp_clusterX <- tmp_data2 %>% 
        rename(ClusterX = X) %>% 
        group_by(ClusterX) %>% 
        summarise(N = n()) %>% 
        ungroup() %>% 
        mutate(Jaccard = 0, ClusterY = 'Total', ClusterX = as.character(ClusterX))
      
      tmp_clusterY <- tmp_data2 %>% 
        rename(ClusterY = Y) %>% 
        group_by(ClusterY) %>% 
        summarise(N = n()) %>% 
        ungroup() %>% 
        mutate(Jaccard = 0, ClusterX = 'Total', ClusterY = as.character(ClusterY))
      
      tmp_plot <- tmp_plot %>% 
        mutate(N = U, ClusterX = as.character(ClusterX), ClusterY = as.character(ClusterY)) %>% 
        bind_rows(tmp_clusterX) %>% 
        bind_rows(tmp_clusterY) %>% 
        mutate(ClusterX = factor(ClusterX, levels = rev(c(unique(tmp_clusterX$ClusterX), 'Total'))), ClusterY = factor(ClusterY, levels = rev(c(unique(tmp_clusterY$ClusterY), 'Total'))))
          
      tmp_p1 <- ggplot(tmp_plot, aes(ClusterX, ClusterY, fill = Jaccard)) +
        geom_tile(color = "gray", size = 0.1) +
        geom_text(data = tmp_plot, aes(ClusterX, ClusterY, label = round(N, 4))) +
        scale_fill_gradient(low = 'white', high = 'firebrick') +
        #coord_equal() +
        labs(x = i, y = j, title = paste0('Cluster Intersection: ', i, ' vs ', j)) +
        theme_tufte(base_family = "Helvetica") +
        theme(axis.ticks = element_blank(), plot.title = element_text(hjust = 0.5), axis.text.x = element_text(angle = 90, hjust = 1))
      
      print(tmp_p1)
      
    }
  }
}

```

We can see indeed that most of the cells were classified as the same by the different clustering methods.

```{r HeatMap, fig.height = 16, fig.width = 16}

tmp_plot <- df_data %>% 
  filter(Analyte %in% phenotypic_markers) %>%
  group_by(ClusteringMethod, Cluster, Analyte) %>% 
  summarise(Z = mean(Z), Name = unique(Name)) %>% 
  ungroup() %>% 
  mutate(ID = paste(ClusteringMethod, Cluster, Name, sep = '_')) %>% 
  select(-ClusteringMethod, -Cluster, -Name) %>% 
  spread(ID, Z) %>% 
  select(-Analyte) %>% 
  unique() %>% 
  as.matrix()

df_r <- data.frame()

for(i in 1:ncol(tmp_plot)){
  for(j in 1:ncol(tmp_plot)){
    tmp_r <- wCorr::weightedCorr(x = tmp_plot[,i], y = tmp_plot[,j], w = sqrt(abs(tmp_plot[,i] * tmp_plot[,j])))
    df_r <- bind_rows(df_r, data.frame(G1 = colnames(tmp_plot)[i], G2 = colnames(tmp_plot)[j], R = tmp_r))
  }
}

r <- df_r %>% spread(G2, R)
rownames(r) <- r$G1
r <- r %>% select(-G1) %>% as.matrix()

corrplot::corrplot(r, tl.pos = 'lt', tl.cex = 0.5, tl.col = 'black', number.cex = 0.4, order = 'hclust', cl.pos = "n")#, mar = c(1, 1, 1, 1)) 

```

Moreover, when we do a correlation plot of the representing vectors for each cluster (weighted pearson), we can see that clusters belonging to the same cell type group together regardless the clustering method. We will test this stability by comparing the weighted correlation coefficient of those clusters belonging to the same cell type with the background distribution (all clusters) and assign a confidence value to each cell type.

```{r CellType Confidence, fig.height = 8, fig.width = 10}

tmp_ids <- union(df_r$G1, df_r$G2)

df_r <- df_r %>% 
  filter(G1 != G2) %>% 
  mutate(N = 1:n()) %>% 
  group_by(N) %>% 
  mutate(D1 = which(tmp_ids %in% G1), D2 = which(tmp_ids %in% G2), D = D2 - D1) %>% 
  ungroup() %>% 
  filter(D >= 0) %>% 
  select(G1, G2, R) 

tmp_data <- df_r %>% 
  separate(col = G1, into = c('ClusteringMethod1', 'Cluster1', 'CellType1'), sep = '_') %>% 
  separate(col = G2, into = c('ClusteringMethod2', 'Cluster2', 'CellType2'), sep = '_')

plotList <- list()
df_confidence <- data.frame()

for(i in union(unique(tmp_data$CellType1), unique(tmp_data$CellType2))){
  tmp_r <- tmp_data %>% 
    filter(CellType1 == i, CellType2 == i)
  if(nrow(tmp_r) > 1){
    tmp_p <- t.test(tmp_r$R, tmp_data$R, alternative = 'greater')$p.value #ks.test
  }else{
    tmp_p <- tmp_data %>% filter(R >= tmp_r$R)
    tmp_p <- nrow(tmp_p)/nrow(tmp_data)
  }
  
  df_confidence <- bind_rows(df_confidence, data.frame(CellType = i, PValue = tmp_p))
  plotList[[i]] <- ggplot() + 
    geom_histogram(data = tmp_data, aes(x = R, y = ..count../sum(..count..))) + 
    geom_histogram(data = tmp_r, aes(x = R, y = ..count../sum(..count..)), fill = 'red') +
    xlab(NULL) + ylab(NULL) + ggtitle(i) +
    theme(plot.title = element_text(hjust = 0.5), legend.position = 'none', axis.title = element_blank(), axis.text = element_blank(), axis.ticks = element_blank())
 }

library(gridExtra)
do.call("grid.arrange", c(plotList, ncol = 4, top = 'Confidence Value For each Cell Type'))
df_confidence %>% arrange(-PValue)

tmp_data %>% filter(CellType1 == 'S+M-', CellType2 == 'S+M-')

```

S+M- is the only cell type that shows a confidence under 0.05. However only 2 out of the 3 clustering methods find this cell type. Therefore it makes sense that its confidence gets affected. Is not a problem because we will use some consensual method in order to assign a phenotype to a cell.

In other cases (MachoPhages) we see bimodal distributions. This means that there are two different groups of profiles in the clusters assigned to MacroPhages. Let's see:

```{r PlotMacroPhages, fig.height = 6, fig.width = 10}

tmp_data <- df_data %>% 
  filter(Analyte %in% phenotypic_markers) %>%
  group_by(ClusteringMethod, Cluster, Analyte) %>% 
  summarise(Z = mean(Z), Name = unique(Name)) %>% 
  ungroup()

tmp_plot <- tmp_data %>% 
  filter(Name == 'Macroph') %>% 
  mutate(ID = paste(ClusteringMethod, Cluster, sep = '_'))

df_r <- data.frame()

for(i in unique(tmp_plot$ID)){
  for(j in unique(tmp_plot$ID)){
    tmp_r <- wCorr::weightedCorr(x = (tmp_plot %>% filter(ID == i))$Z, y = (tmp_plot %>% filter(ID == j))$Z, w = sqrt(abs((tmp_plot %>% filter(ID == i))$Z * (tmp_plot %>% filter(ID == i))$Z)))
    df_r <- bind_rows(df_r, data.frame(G1 = i, G2 = j, R = tmp_r))
  }
}

r <- df_r %>% spread(G2, R)
rownames(r) <- r$G1
r <- r %>% select(-G1) %>% as.matrix()

tmp_r <- corrplot::corrplot(r, tl.pos = 'lt', tl.cex = 0.5, tl.col = 'black', number.cex = 0.4, order = 'hclust', cl.pos = "n")#, mar = c(1, 1, 1, 1)) 

tmp_plot <- tmp_plot %>% 
  mutate(ID = factor(ID, levels = rownames(tmp_r)))

ggplot(tmp_plot, aes(Analyte, ID, fill = Z)) +
  geom_tile() +
  scale_fill_gradient2(low = 'royalblue', mid = 'white', high = 'firebrick') +
  theme(axis.text.x = element_text(angle = 90, hjust = 1, vjust = 0.5), plot.title = element_text(hjust = 0.5))

```

We can see that there are 2 main groups. Other clusers, like PehnoGraph39 show totally different profile. Are we sure these are MacroPhages?

## Naming Consensus

We will proceed with the following approach for the definitive name: 

* If the name from the 3 clustering methods agree -> unique name.
* If the name from 2 agree and 1 is different -> maximum name.
* If the names are all different -> noise.

```{r Naming Consensus}

df_csv <- df_csv %>% 
  #filter(N >= n_threshold$N) %>% 
  select(-PercentageCum, -RankV, -CumP, -D)

df_agreement3 <- data.frame()
df_agreement2 <- data.frame()
df_noise <- data.frame()

for(i in 1:nrow(df_csv)){
  tmp_group <- df_csv[i,]
  
  tmp_name <- tmp_group %>% 
    select(KMeans, PhenoGraph, ClusterX) %>% 
    gather(CM, Name) %>% 
    select(Name) %>% 
    table() %>% 
    as.data.frame()
  colnames(tmp_name) <- c('Name', 'Freq')
  
  if(max(tmp_name$Freq) == 3) df_agreement3 <- bind_rows(df_agreement3, tmp_group %>% mutate(CellType = (tmp_name %>% filter(Freq == 3))$Name))
  else if(max(tmp_name$Freq) == 2) df_agreement2 <- bind_rows(df_agreement2, tmp_group %>% mutate(CellType = (tmp_name %>% filter(Freq == 2))$Name))
  else df_noise <- bind_rows(df_noise, tmp_group %>% mutate(CellType = 'NOISE'))
}

```

### Agreement of 3

```{r Agreement3, fig.height = 7, fig.width = 16}

tmp_plot <- df_agreement3 %>% 
  gather(Analyte, M, Bcl6:S100AB) %>% 
  select(Rank, Analyte, M) %>% 
  mutate(Label = M, Facet = 'Analytes') %>% 
  rename(Value = M, Variable = Analyte) %>% 
  mutate(Label = as.character(round(Label, 2))) %>% 
  bind_rows(df_agreement3 %>% select(Rank, KMeans, PhenoGraph, ClusterX) %>% unique() %>% gather(ClusteringMethod, Cluster, -Rank) %>% mutate(Value = 0, Facet = 'Clustering Method') %>% rename(Label = Cluster, Variable = ClusteringMethod)) %>% 
  bind_rows(df_agreement3 %>% select(Rank, N, Percentage) %>% unique() %>% gather(Variable, Label, -Rank) %>% mutate(Value = 0, Label = as.character(round(Label, 2)), Facet = 'NCells')) %>% 
  mutate(Rank = factor(Rank, levels = rev((df_agreement3 %>% arrange(CellType))$Rank)))
  
write.csv2(x = df_agreement3 %>% arrange(CellType), file = file.path(wd, 'Results', 'Clustering', 'Agreements', 'Agreement3.csv'), row.names = FALSE)

ggplot(tmp_plot, aes(Variable, Rank, fill = Value)) +
  geom_tile(color = "white", size = 0.1) +
  geom_text(aes(Variable, Rank, label = Label)) +
  #coord_equal() +
  facet_grid(.~Facet, scales = 'free_x', space = 'free_x') +
  labs(x = NULL, y = NULL, title = 'Sample Agreement3') +
  scale_fill_gradient2(low = 'gray53', high = 'firebrick', mid = 'white', midpoint = 0) +
  theme(axis.text.x = element_text(angle = 90, hjust = 1, vjust = 0.5), plot.title = element_text(hjust = 0.5), legend.position = 'none') +
  theme(panel.background = element_rect(fill = NA, color = "black"), axis.text.y = element_blank(), axis.ticks.y = element_blank()) 

sum(df_agreement3$N)

```

15 combinations for a total of 85413 cells out of 242224 (35.26%).

### Agreement of 2

```{r Agreement2, fig.height = 16, fig.width = 16}

df_sampled <- df_agreement2 %>% 
  top_n(n = 70, wt = N)

tmp_plot <- df_sampled %>% 
  gather(Analyte, M, Bcl6:S100AB) %>% 
  select(Rank, Analyte, M) %>% 
  mutate(Label = M, Facet = 'Analytes') %>% 
  rename(Value = M, Variable = Analyte) %>% 
  mutate(Label = as.character(round(Label, 2))) %>% 
  bind_rows(df_sampled %>% select(Rank, KMeans, PhenoGraph, ClusterX) %>% unique() %>% gather(ClusteringMethod, Cluster, -Rank) %>% mutate(Value = 0, Facet = 'Clustering Method') %>% rename(Label = Cluster, Variable = ClusteringMethod)) %>% 
  bind_rows(df_sampled %>% select(Rank, N, Percentage) %>% unique() %>% gather(Variable, Label, -Rank) %>% mutate(Value = 0, Label = as.character(round(Label, 2)), Facet = 'NCells')) %>% 
  mutate(Rank = factor(Rank, levels = rev((df_sampled %>% arrange(-N))$Rank)))
  
write.csv2(x = df_agreement2 %>% arrange(CellType), file = file.path(wd, 'Results', 'Clustering', 'Agreements', 'Agreement2.csv'), row.names = FALSE)

ggplot(tmp_plot, aes(Variable, Rank, fill = Value)) +
  geom_tile(color = "white", size = 0.1) +
  geom_text(aes(Variable, Rank, label = Label)) +
  #coord_equal() +
  facet_grid(.~Facet, scales = 'free_x', space = 'free_x') +
  labs(x = NULL, y = NULL, title = 'Sample Agreement2') +
  scale_fill_gradient2(low = 'gray53', high = 'firebrick', mid = 'white', midpoint = 0) +
  theme(axis.text.x = element_text(angle = 90, hjust = 1, vjust = 0.5), plot.title = element_text(hjust = 0.5), legend.position = 'none') +
  theme(panel.background = element_rect(fill = NA, color = "black"), axis.text.y = element_blank(), axis.ticks.y = element_blank()) 

sum(df_agreement2$N)

```

420 combinations for a total of `sum(df_agreement2$N)` cells out of 242224 (46.61%).
This leaves a total of 435 combinations including 198302 out of 242224 (81.87%).

```{r StableData}

df_csv <- df_csv %>% 
  left_join(df_agreement3 %>% bind_rows(df_agreement2)) %>% 
  filter(!is.na(CellType))

nrow(df_csv)
sum(df_csv$N)
  
stable_data <- df_data %>% 
  select(-Cluster) %>% 
  spread(ClusteringMethod, Name) %>% 
  left_join(df_csv %>% select(KMeans, PhenoGraph, ClusterX, CellType)) %>% 
  filter(!is.na(CellType)) %>% 
  select(-ClusterX, -KMeans, -PhenoGraph)

rm(df_data)

table(stable_data$CellType) %>% as.data.frame() %>% mutate(Freq = Freq/40)

stable_data <- stable_data %>% 
  filter(CellType != 'BLANK', CellType != 'IDK')

```

16155 of these cells are labelled as BLANKS while 2843 as IDK. We will remove them from the dataset. This leaves 179304 out of the initial 242224 (74.02%).

```{r tmpFinalClusters, fig.height = 6, fig.width = 14}

tmp_plot <- stable_data %>% 
  filter(Analyte %in% phenotypic_markers) %>% 
  group_by(CellType, Analyte) %>% 
  summarise(M = mean(Z), N = n()) %>% 
  ungroup() %>% 
  mutate(Percentage = 100*(N/(sum(N)/40)))

df_csv <- tmp_plot %>% 
  spread(Analyte, M)

tmp_plot <- tmp_plot %>% 
  select(CellType, Analyte, M) %>% 
  mutate(Label = M, Facet = 'Analytes') %>% 
  rename(Value = M, Variable = Analyte) %>% 
  mutate(Label = as.character(round(Label, 2))) %>% 
  bind_rows(tmp_plot %>% select(CellType, N, Percentage) %>% unique() %>% gather(Variable, Label, -CellType) %>% mutate(Value = 0, Label = as.character(round(Label, 2)), Facet = 'NCells'))
  
ggplot(tmp_plot, aes(Variable, CellType, fill = Value)) +
  geom_tile(color = "white", size = 0.1) +
  geom_text(aes(Variable, CellType, label = Label)) +
  #coord_equal() +
  facet_grid(.~Facet, scales = 'free_x', space = 'free_x') +
  labs(x = NULL, y = NULL, title = 'Final Clusters') +
  scale_fill_gradient2(low = 'gray53', high = 'firebrick', mid = 'white', midpoint = 0) +
  theme(axis.text.x = element_text(angle = 90, hjust = 1, vjust = 0.5), plot.title = element_text(hjust = 0.5), legend.position = 'none') +
  theme(panel.background = element_rect(fill = NA, color = "black")) 

write.csv2(x = stable_data %>% select(ObjectNumber:Patient, CellType, Activation, Status, Brisk), 
           file = file.path(wd, 'Results', 'Clustering', 'StableData.csv'), row.names = FALSE)

```

We are including a total of 17 cell populations.
