# Supplementary material for: Functional heterogeneity of lymphocytic patterns in primary melanoma dissected through single-cell multiplexing
Source: eLife. 2020 Feb 14;9:e53008. doi: 10.7554/eLife.53008 (PMC7053517; doi:10.7554/eLife.53008)
Supplement: Source code 1. [file elife-53008-code1.zip › code/04_FunctionalClustering.Rmd]

---
title: 'Phenotypic Identification (Functional Markers)'
author: "Asier Antoranz"
date: "`r format(Sys.time(), '%d %B, %Y')`"
output:
  html_document:
    df_print: paged
---

```{r setup, include=FALSE}
knitr::opts_chunk$set(echo = FALSE, message = FALSE, warning = FALSE, cache = FALSE, cache.lazy = FALSE, fig.align = 'center')
```

## Introduction

This study is a follow up of the activation/transition/exhaustion status of the cells/cores/patients using LAG3, TIM3, OX40, CD69. In this study we want to check the stability of the clusters defined in the previous step with the 4 different methods.

```{r LoadData, fig.height = 12, fig.width = 20}

library(tidyverse)
library(RColorBrewer)

wd <- file.path(getwd(), '..')

df_data <- read.csv2(file = file.path(wd, 'Results', 'Clustering', 'StableData.csv'))

phenotypic_markers <- c('Bcl6', 'Blimp1', 'CD123', 'CD138', 'CD141', 'CD16', 'CD163', 'CD1a', 'CD1c', 'CD20', 'CD3', 'CD4', 'CD56', 'CD68', 'CD8',
                        'CXCL13', 'FOXP3', 'HLADR', 'IRF4', 'IRF8', 'Langerin', 'Lysozime', 'MelanA', 'pD1', 'podoplanin', 'S100A', 'S100AB')
functional_markers <- c('CD69', 'cMAF', 'GBP1', 'Ki67', 'LAG3', 'MX11', 'MYC', 'OX40', 'p16', 'PDL1', 'pSTAT1', 'TAP2', 'TIM3')
  
df_functional <- df_data %>% 
  filter(Analyte %in% functional_markers) %>% 
  select(CoreNumber, ObjectNumber, CellType, Analyte, Z)

```

## CheckPoint

This dataset contains a different mask than the previous one. In the previous one we were having a CD8+ mask, so only cells showing expression of that marker were going to be measured. In this case the mask is different and CD8 is included as marker. In fact, CD8 is the marker being used to identify T cytotoxic (Tcy) cells. Therefore, given that the cores measured are the same ones, we should recover the initial dataset by filtering the Tcy cells.

```{r CheckPoint}

tmp_data <- df_data %>% 
  filter(Analyte %in% c('CD8', 'CD69', 'OX40', 'LAG3', 'TIM3'), CellType == 'Tcy') %>% 
  select(CoreNumber, ObjectNumber, CellType, Analyte, Z) %>% 
  spread(Analyte, Z)
  
pca <- prcomp(as.matrix(tmp_data[,-c(1:3)]))

biplot(pca, choices = 2:3)

```

As we can see the results are a little bit different from what we got last time. Therefore, we will start by transforming the data in the initial components (analytes) to PC2 and PC3 using the transformation matrix of the previous time.

$ PC2 = 0.04448717 \cdot CD69 + 0.70483371 \cdot OX40 + 0.47648074 \cdot LAG3 + (-0.52363770) \cdot TIM3$
$ PC3 = -0.7505559 \cdot CD69 + 0.3656237 \cdot OX40 + 0.1196752 \cdot LAG3 + 0.5372737 \cdot TIM3$

```{r Previous Transformation, eval =FALSE, fig.height = 6, fig.width = 8}

rotation <- data.frame(PC2 = c(0.04448717, 0.70483371, 0.47648074, - 0.52363770), 
                       PC3 = c(-0.7505559, 0.3656237, 0.1196752, 0.5372737))

tmp_data <- tmp_data %>% 
  mutate(PC2 = 0.04448717 * CD69 + 0.70483371 * OX40 + 0.47648074 * LAG3 - 0.52363770 * TIM3,
         PC3 = -0.7505559 * CD69 + 0.3656237 * OX40 + 0.1196752 * LAG3 + 0.5372737 * TIM3)

p1 <- ggplot(tmp_data, aes(PC2, PC3, color = CD69)) + geom_point() + ggtitle('CD69') + theme_bw() + scale_color_gradient2(low = 'royalblue', high = 'firebrick', mid = 'grey87', midpoint = 0)
p2 <- ggplot(tmp_data, aes(PC2, PC3, color = LAG3)) + geom_point() + ggtitle('LAG3') + theme_bw() + scale_color_gradient2(low = 'royalblue', high = 'firebrick', mid = 'grey87', midpoint = 0)
p3 <- ggplot(tmp_data, aes(PC2, PC3, color = OX40)) + geom_point() + ggtitle('OX40') + theme_bw() + scale_color_gradient2(low = 'royalblue', high = 'firebrick', mid = 'grey87', midpoint = 0)
p4 <- ggplot(tmp_data, aes(PC2, PC3, color = TIM3)) + geom_point() + ggtitle('TIM3') + theme_bw() + scale_color_gradient2(low = 'royalblue', high = 'firebrick', mid = 'grey87', midpoint = 0)

do.call("grid.arrange", c(list(p1, p2, p3, p4), ncol = 2))

```

## Definition of Activation

Reducing the data to principal components 2 and 3 we will define activation from the vertex of the triangle where CD69 is highest to the vertex where TIM3 is highest. As follows:

```{r Colormap,  eval = FALSE, fig.width = 15, fig.height = 5}

angles <- atan(rotation[,2] / rotation[,1]) + pi*(rotation[,1] < 0)

tmp_data <- tmp_data %>% 
  mutate(angle = atan(PC3/PC2) + pi*(PC2 < 0), R = PC2^2 + PC3^2)
  
angles2 <- c(angles[1], mean(angles[2:3]), angles[4])
angles2 <- c(angles2, angles2[2] + pi)

angles2 <- angles2 + abs(min(tmp_data$angle))

tmp_data <- tmp_data %>% 
  mutate(angle = angle + abs(min(angle))) %>% 
  mutate(class = cut(angle, c(-Inf, angles2, Inf), labels = c('Transition4', 'Transition1', 'Transition2', 'Transition3', 'Transition5'))) %>% 
  mutate(class = as.character(class)) %>% 
  mutate(class = ifelse(class == 'Transition5', 'Transition4', class)) %>% 
  mutate(angle = ifelse(angle < min(angle[class == 'Transition1']), angle + max(angle), angle))

p1 <- ggplot(tmp_data, aes(angle, R, color = class)) + geom_point() + theme_bw()
p2 <- ggplot(tmp_data, aes(PC2, PC3, color = class)) + geom_point(alpha = 0.25) + theme_bw()
do.call("grid.arrange", c(list(p1, p2), ncol = 2, top = 'Activation Transition Exhaustion'))

```

```{r Transition, eval = FALSE}

tmp_plot <- tmp_data %>% 
  mutate(CD69 = PC2 * rotation[1,1] + PC3 * rotation[1,2], 
         OX40 = PC2 * rotation[2,1] + PC3 * rotation[2,2], 
         LAG3 = PC2 * rotation[3,1] + PC3 * rotation[3,2], 
         TIM3 = PC2 * rotation[4,1] + PC3 * rotation[4,2]) %>% 
  mutate(TR = (OX40 + LAG3)/2)
tmp_activation <- tmp_plot %>% filter(CD69 == max(CD69))
tmp_exhaustion <- tmp_plot %>% filter(TIM3 == max(TIM3))
tmp_transition <- tmp_plot %>% filter(TR == max(TR)) %>% bind_rows(tmp_plot %>% filter(TR == min(TR)))
tmp_points <- data.frame(X = c(-1, -2.5, 2, 1), Y = c(-2, 1, -1, 2), label = c('1', '2', '3', '4'))

ggplot(tmp_plot, aes(PC2, PC3)) + 
  geom_point(color = 'gray20') +
  # geom_point(data = tmp_plot %>% filter(CD69 == max(CD69)) %>% filter(angle == min(angle)), aes(PC2, PC3), color = 'firebrick', size = 3) +
  geom_point(data = tmp_activation, aes(PC2, PC3), color = 'darkgoldenrod3', size = 3, label = 'A') +
  geom_text(data = tmp_activation, aes(PC2, PC3 - 0.5), color = 'darkgoldenrod3', size = 8, label = 'A') +
  geom_segment(data = tmp_activation, aes(x = 0, xend = 0.9*PC2, y = 0, yend = 0.9*PC3), size = 2, color = 'darkgoldenrod3', arrow = arrow(length = unit(0.5, "cm"))) +
  geom_point(data = tmp_exhaustion, aes(PC2, PC3), color = 'darkcyan', size = 3, label = 'A') +
  geom_text(data = tmp_exhaustion, aes(PC2 - 0.5, PC3), color = 'darkcyan', size = 8, label = 'B') +
  geom_segment(data = tmp_exhaustion, aes(x = 0, xend = 0.9*PC2, y = 0, yend = 0.9*PC3), size = 2, color = 'darkcyan', arrow = arrow(length = unit(0.5, "cm"))) +
  geom_text(data = tmp_transition, aes(x = min(PC2) + 3.5, y = min(PC3) - 0.6), angle = 10, label = 'Transition Line', size = 8, color = 'darkgray', hjust = 0, vjust = 0) +
  theme_bw() +
  geom_segment(data = tmp_transition, aes(x = min(PC2), xend = max(PC2), y = min(PC3), yend = max(PC3)), size = 2, color = 'darkgray') +
  geom_text(data = tmp_points, aes(X, Y, label = label), size = 10, color = 'firebrick')

```

```{r, colormap2, eval = FALSE, fig.height = 6, fig.width = 8}

range01 <- function(x){(x-min(x))/(max(x)-min(x))}

tmp_data <- tmp_data %>% 
  mutate(class = as.character(class)) %>% 
  group_by(class) %>% 
  mutate(angle = range01(angle)) %>% 
  ungroup() %>% 
  mutate(angle = ifelse(class == 'Transition1', abs(angle - 1),
                        ifelse(class == 'Transition2', -angle,
                               ifelse(class == 'Transition3', angle - 1, angle)))) %>% 
  mutate(Activation = angle * sqrt(R)) %>% 
  mutate(class2 = ifelse(Activation > 0, 'Active', 'Inactive')) %>% 
  group_by(class2) %>% 
  mutate(Activation = range01(Activation)) %>% 
  ungroup() %>% 
  mutate(Activation = ifelse(class2 == 'Inactive', Activation - 1, Activation))
  
ggplot(tmp_data, aes(PC2, PC3, color = Activation)) + geom_point() + 
  # viridis::scale_color_viridis(option = 'inferno') +
  scale_color_gradient2(low = 'royalblue', high = 'firebrick', mid = 'gray87', midpoint = 0) +
  ggtitle('Activation Map Based on PC2 and PC3') +
  theme_bw() +
  theme(plot.title = element_text(hjust = 0.5))

write.csv2(tmp_data, file.path(wd, 'Results', 't_cells.csv'), row.names = FALSE)

```

PCA Analysis shows indeed that the rotation matrix as well as the projection over PCs 2 and 3 is almost identical. This is a good indicator of the quality of the technique, the robustness of the data, and the indication that we are identifying the phenotypes in the right way. 

## Functional Clustering

We are not interested in further classify some of the phenotypic groups (BLANK, IDK, etc.). Moreover, not all the markers are functionally interesting for all the groups. However, to avoid the introduction of methodological bias, we will use PhenoGraph in all the cell phenotypes using all the markers, and then functionally characterize the cell subgroups using prior knowledge.

For all the other cell types we will cluster the cells using all the functional markers and PhenoGraph. However, for Tcys we will use only the following markers: CD8, CD69, OX40, LAG3, TIM3, PD1, ki67.

```{r Functional Clustering, eval = FALSE}

pcaList <- list()
tsneList <- list()

tmp_data <- df_data %>% 
  filter(Analyte %in% c('CD8', 'CD69', 'OX40', 'LAG3', 'TIM3', 'pD1', 'Ki67'), CellType == 'Tcy') %>% 
  select(CoreNumber, ObjectNumber, CellType, Analyte, Z) %>% 
  spread(Analyte, Z)

library(Rphenograph)
tmp_clusters <- Rphenograph(tmp_data[,-c(1:3)])
tmp_data$K <- as.character(membership(tmp_clusters[[2]]))
  
tmp_clusters <- tmp_data %>% select(CoreNumber, ObjectNumber, CellType, K)

pca <- prcomp(as.matrix(tmp_data[,-c(1:3)] %>% select(-K)))

explained <- (pca$sdev)^2 / sum(pca$sdev^2)

tmp_data <- tmp_data %>% mutate(PC1 = pca$x[,1], PC2 = pca$x[,2], PC3 = pca$x[,3])

pcaList[['Tcy']] <- ggplot(tmp_data, aes(PC1, PC2, color = K)) +
  geom_point() +
  xlab(paste0('PC1 (', round(100 * explained[1], digits = 2), '%)')) +
  ylab(paste0('PC2 (', round(100 * explained[2], digits = 2), '%)')) +
  labs(title = 'Tcy') +
  theme(plot.title = element_text(hjust = 0.5), legend.position = 'none')

tmp_duplicated <- which(duplicated(tmp_data[,-c(1:3)] %>% select(-PC1, -PC2, -PC3, -K)))
if(length(tmp_duplicated) > 0) tmp_data <- tmp_data[-tmp_duplicated,]
tsne_out <- Rtsne::Rtsne(as.matrix(tmp_data[,-c(1:3)] %>% select(-PC1, -PC2, -PC3, -K)), perplexity = 25)

tmp_data <- tmp_data %>% mutate(tsne1 = tsne_out$Y[,1], tsne2 = tsne_out$Y[,2])

tsneList[['Tcy']] <- ggplot(tmp_data, aes(tsne1, tsne2, color = K)) +
  geom_point() +
  labs(title = 'Tcy') +
  theme(plot.title = element_text(hjust = 0.5), legend.position = 'none')

df_clusters <- tmp_clusters %>% left_join(tmp_data %>% select(CoreNumber, ObjectNumber, CellType, PC1:tsne2))

for(i in setdiff(unique(df_functional$CellType), 'Tcy')){
  tmp_data <- df_functional %>% 
    filter(CellType == i) %>% 
    spread(Analyte, Z)
  
  tmp_clusters <- Rphenograph(tmp_data[,-c(1:3)])
  tmp_data$K <- as.character(membership(tmp_clusters[[2]]))
  
  tmp_clusters <- tmp_data %>% select(CoreNumber, ObjectNumber, CellType, K)
  
  pca <- prcomp(as.matrix(tmp_data[,-c(1:3)] %>% select(-K)))
  
  explained <- (pca$sdev)^2 / sum(pca$sdev^2)
  
  tmp_data <- tmp_data %>% mutate(PC1 = pca$x[,1], PC2 = pca$x[,2], PC3 = pca$x[,3])
  
  pcaList[[i]] <- ggplot(tmp_data, aes(PC1, PC2, color = K)) +
    geom_point() +
    xlab(paste0('PC1 (', round(100 * explained[1], digits = 2), '%)')) +
    ylab(paste0('PC2 (', round(100 * explained[2], digits = 2), '%)')) +
    labs(title = i) +
    theme(plot.title = element_text(hjust = 0.5), legend.position = 'none')
  
  tmp_duplicated <- which(duplicated(tmp_data[,-c(1:3)] %>% select(-PC1, -PC2, -PC3, -K)))
  if(length(tmp_duplicated) > 0) tmp_data <- tmp_data[-tmp_duplicated,]
  tsne_out <- Rtsne::Rtsne(as.matrix(tmp_data[,-c(1:3)] %>% select(-PC1, -PC2, -PC3, -K)), perplexity = 25)

  tmp_data <- tmp_data %>% mutate(tsne1 = tsne_out$Y[,1], tsne2 = tsne_out$Y[,2])

  tsneList[[i]] <- ggplot(tmp_data, aes(tsne1, tsne2, color = K)) +
    geom_point() +
    labs(title = i) +
    theme(plot.title = element_text(hjust = 0.5), legend.position = 'none')

  tmp_clusters <- tmp_clusters %>% left_join(tmp_data %>% select(CoreNumber, ObjectNumber, CellType, PC1:tsne2))
  df_clusters <- bind_rows(df_clusters, tmp_clusters)
  
}

saveRDS(object = pcaList, file = file.path(wd, 'Results', 'Clustering', 'FunctionalClustering', 'pca.rds'))
saveRDS(object = tsneList, file = file.path(wd, 'Results', 'Clustering', 'FunctionalClustering', 'tsne.rds'))
write.csv2(x = df_clusters, file = file.path(wd, 'Results', 'Clustering', 'FunctionalClustering', 'FunctionalClusters.csv'), row.names = FALSE)

```

## Dimensionality Reduction

```{r PlotClusters, fig.height = 12, fig.width = 20}

pcaList <- readRDS(file.path(wd, 'Results', 'Clustering', 'FunctionalClustering', 'pca.rds'))
tsneList <- readRDS(file.path(wd, 'Results', 'Clustering', 'FunctionalClustering', 'tsne.rds'))
df_clusters <- read.csv2(file.path(wd, 'Results', 'Clustering', 'FunctionalClustering', 'FunctionalClusters.csv'))

library(gridExtra)
do.call("grid.arrange", c(pcaList, ncol = 6, top = 'PCA'))
do.call("grid.arrange", c(tsneList, ncol = 6, top = 'tSNE'))

percentages <- table(df_clusters[c('K', 'CellType')]) %>% 
  as.data.frame() %>% 
  filter(Freq != 0) %>% 
  group_by(CellType) %>% 
  mutate(Cluster = as.numeric(as.character(K)), Percentage = 100*(Freq/sum(Freq))) %>% 
  ungroup() %>% 
  select(-Freq, -K) %>% 
  arrange(Cluster) %>% 
  spread(Cluster, Percentage)

percentages

percentages <- percentages %>% gather(K, Value, -CellType) %>% filter(!is.na(Value))

```

## HeatMaps per CellType

The best way to associate clusters to cell-types is to use prior knowledge. Heatmaps are useful here as they allow us to see mean/median values for each marker in each of the clusters.

```{r HeatMap TCy, fig.height = 6, fig.width = 8}

library(RColorBrewer) 
hmcol <- rev(colorRampPalette(brewer.pal(9, "RdGy"))(100))

tmp_heatmap <- df_data %>% 
  filter(Analyte %in% c('CD8', 'CD69', 'OX40', 'LAG3', 'TIM3', 'pD1', 'Ki67'), CellType == 'Tcy') %>% 
  left_join(df_clusters) %>% 
  group_by(CellType, K, Analyte) %>% 
  summarise(M = mean(Z)) %>% 
  ungroup() %>% 
  droplevels()

tmp_plot <- tmp_heatmap %>% 
  group_by(K) %>% 
  arrange(-M) %>% 
  mutate(N = 1:n()) %>% 
  ungroup() %>% 
  filter(N <= 15)
  
tmp_heatmap <- tmp_heatmap %>% 
  spread(Analyte, M) %>% 
  select(-CellType)
rownames(tmp_heatmap) <- tmp_heatmap$K
tmp_heatmap <- tmp_heatmap %>% select(-K) %>% as.matrix()
tmp_p <- gplots::heatmap.2(tmp_heatmap, labCol = colnames(tmp_heatmap), trace = "none", key.title = 'R01 value', main = 'Tcy', col = hmcol)

tmp_plot <- tmp_plot %>% 
  mutate(N = as.character(N), Analyte = as.character(Analyte)) %>% 
  bind_rows(percentages %>% filter(CellType == 'Tcy') %>% rename(M = Value) %>% mutate(K = as.numeric(K)) %>% 
              mutate(Analyte = as.character(round(M, 2)), M = 0, N = 'Percentages')) %>% 
  mutate(K = factor(K, levels = rownames(tmp_heatmap[tmp_p$rowInd,])), N = factor(N, levels = c(1:13, 'Percentages')))

ggplot(tmp_plot, aes(N, K, fill = M)) +
  geom_tile(color = "white", size = 0.1) +
  geom_text(data = tmp_plot, aes(N, K, label = Analyte), size = 3) +
  scale_fill_gradient2(low = 'gray53', high = 'firebrick', mid = 'white', midpoint = 0) +
  #coord_equal() +
  labs(x = NULL, y = NULL, title = 'Top Expressed Markers per Cluster (Tcy)') +
  theme_tufte(base_family = "Helvetica") +
  theme(axis.ticks = element_blank(), plot.title = element_text(hjust = 0.5))

df_sorted <- tmp_plot %>% 
  select(-M) %>% 
  spread(N, Analyte)

```

```{r HeatMaps, fig.height = 6, fig.width = 8}

df_heatmap <- df_data %>% 
  filter(Analyte %in% functional_markers, CellType != 'Tcy') %>% 
  left_join(df_clusters) %>% 
  group_by(CellType, K, Analyte) %>% 
  summarise(M = mean(Z)) %>% 
  ungroup()

for(i in  unique(df_heatmap$CellType)){
  tmp_heatmap <- df_heatmap %>% 
    filter(CellType == i) %>% 
    droplevels()
  
  tmp_plot <- tmp_heatmap %>% 
    group_by(K) %>% 
    arrange(-M) %>% 
    mutate(N = 1:n()) %>% 
    ungroup() %>% 
    filter(N <= 15)
  
  tmp_heatmap <- tmp_heatmap %>% 
    spread(Analyte, M) %>% 
    select(-CellType)
  rownames(tmp_heatmap) <- tmp_heatmap$K
  tmp_heatmap <- tmp_heatmap %>% select(-K) %>% as.matrix()
  tmp_p <- gplots::heatmap.2(tmp_heatmap, labCol = colnames(tmp_heatmap), trace = "none", key.title = 'R01 value', main = i, col = hmcol)
  
  tmp_plot <- tmp_plot %>% 
    mutate(N = as.character(N), Analyte = as.character(Analyte)) %>% 
    bind_rows(percentages %>% filter(CellType == i) %>% rename(M = Value) %>% mutate(K = as.numeric(K)) %>% 
                mutate(Analyte = as.character(round(M, 2)), M = 0, N = 'Percentages')) %>% 
    mutate(K = factor(K, levels = rownames(tmp_heatmap[tmp_p$rowInd,])), N = factor(N, levels = c(1:13, 'Percentages')))
  
  print(ggplot(tmp_plot, aes(N, K, fill = M)) +
          geom_tile(color = "white", size = 0.1) +
          geom_text(data = tmp_plot, aes(N, K, label = Analyte), size = 3) +
          scale_fill_gradient2(low = 'gray53', high = 'firebrick', mid = 'white', midpoint = 0) +
          #coord_equal() +
          labs(x = NULL, y = NULL, title = paste0('Top 15 Expressed Markers per Cluster (', i, ')')) +
          theme_tufte(base_family = "Helvetica") +
          theme(axis.ticks = element_blank(), plot.title = element_text(hjust = 0.5)))
  
  tmp_sorted <- tmp_plot %>% 
    select(-M) %>% 
    filter(N %in% c(1:7, 'Percentages')) %>% 
    spread(N, Analyte)
  df_sorted <- bind_rows(df_sorted, tmp_sorted)
}

write.csv2(x = df_sorted, file = file.path(wd, 'Results', 'Clustering', 'FunctionalClustering', 'sorted_clusters_mean_Z.csv'), row.names = FALSE)

df_data <- df_data %>% 
  left_join(df_clusters %>% select(CoreNumber, ObjectNumber, K))

write.csv2(x = df_data, file = file.path(wd, 'Results', 'Clustering', 'StableData2.csv'), row.names = FALSE)

```
