# Supplementary material for: Functional heterogeneity of lymphocytic patterns in primary melanoma dissected through single-cell multiplexing
Source: eLife. 2020 Feb 14;9:e53008. doi: 10.7554/eLife.53008 (PMC7053517; doi:10.7554/eLife.53008)
Supplement: Source code 1. [file elife-53008-code1.zip › code/05_NeighborhoodAnalysis.Rmd]

---
title: 'Neighborhood Analysis (Two tier approach)'
author: "Asier Antoranz"
date: "`r format(Sys.time(), '%d %B, %Y')`"
output:
  html_document:
    df_print: paged
---

```{r setup, include=FALSE}
knitr::opts_chunk$set(echo = FALSE, message = FALSE, warning = FALSE, cache = FALSE, cache.lazy = FALSE, fig.align = 'center')
```

## Introduction

This study is a follow up of the activation/transition/exhaustion status of the cells/cores/patients using LAG3, TIM3, OX40, CD69. In this study we have several cell types (to be listed). For each subpopulation we want to check different things:

* Is the amount of the cells in any specific subpopulation linked to a certain activation status?
* Is the expression of any marker in the any specific subpopulation linked to a certain activation status?
* Is the reciprocal localization of the cells in the cores among any subpopulation different across the activation status? For example, if some subpopulations are near more often than mere chance would suggest and how it differes in activation/transition/exhaustion.

## Cell Types per Core

```{r LoadData, fig.height = 12, fig.width = 20}

library(tidyverse)
library(RColorBrewer)

wd <- file.path(getwd(), '..')

df_data <- read.csv2(file.path(wd, 'Results', 'Clustering', 'StableDataFinal.csv'), stringsAsFactors = FALSE) %>% 
  filter(Analyte == 'Bcl6', !is.na(Status)) %>% 
  select(-Analyte, -Z) %>% 
  mutate(ID = paste(CoreNumber, Status, sep = '_')) %>% 
  mutate(CoreNumber = as.character(CoreNumber))

tmp_data <- df_data %>% filter(CoreNumber == 62)

# ggplot(tmp_data, aes(Location_Center_X, Location_Center_Y, color = Phenotype)) +
#   geom_point(bins = 70) +
#   theme_bw() +
#   theme(legend.position="bottom")
#   facet_wrap(~CoreNumber, ncol = 3, scales = 'free')

phenotypes <- df_data %>% 
  select(Phenotype, CellType) %>% 
  unique()

df_jaccard <- data.frame()

for(i in unique(df_data$CoreNumber)){
  tmp_clusterX <- df_data %>% filter(CoreNumber == i)
  for(j in unique(df_data$CellType)){
    tmp_clusterY <- df_data %>% filter(CellType == j)
    df_jaccard <- df_jaccard %>% bind_rows(data.frame(CoreNumber = i, CellType = j,
                                                      J = nrow(inner_join(tmp_clusterX, tmp_clusterY))/nrow(full_join(tmp_clusterX, tmp_clusterY)), J2 = nrow(inner_join(tmp_clusterX, tmp_clusterY))/nrow(tmp_clusterY), N = nrow(inner_join(tmp_clusterX, tmp_clusterY))))
  }
}

df_jaccard <- df_jaccard %>% 
  bind_rows(df_data %>% group_by(CoreNumber) %>% summarise(J = 0, J2 = 0, N = n(), CellType = 'Total')) %>% 
  bind_rows(df_data %>% group_by(CellType) %>% summarise(J = 0, J2 = 0, N = n(), CoreNumber = 'Total') %>% mutate(CellType = as.character(CellType))) %>% 
  mutate(CoreNumber = factor(CoreNumber, levels = c(unique(df_data$CoreNumber), 'Total')), 
         CellType = factor(CellType, levels = c(unique(df_data$CellType), 'Total')))

ggplot(df_jaccard, aes(CellType, CoreNumber, fill = J)) +
  geom_tile(color = 'gray', size = 0.1) + 
  theme_bw() +
  geom_text(aes(label = N), size = 4) +
  scale_fill_gradient(low = 'white', high = 'firebrick') +
  theme(axis.text.x = element_text(angle = 45, hjust = 1, size = 15), axis.text.y = element_text(size = 15))

ggplot(df_jaccard, aes(CellType, CoreNumber, fill = J2)) +
  geom_tile(color = 'gray', size = 0.1) + 
  theme_bw() +
  geom_text(aes(label = N), size = 4) +
  scale_fill_gradient(low = 'white', high = 'firebrick') +
  theme(axis.text.x = element_text(angle = 45, hjust = 1, size = 15), axis.text.y = element_text(size = 15))

```

```{r LAG3+ elimination}

# There are some LAG3+ groups that only belong to core number 25. We have identified them as an artifact. Thus, all the LAG3+ cell types will be merged with the LAG3- counterparts. (TfhLAG3+ -> Tfh).
df_data <- df_data %>%
  mutate(CellType = sub('LAG3\\+*', '', CellType)) 

phenotypes <- df_data %>% 
  select(Phenotype, CellType) %>% 
  unique()

```

```{r Neighborhood Analysis Distances, eval = FALSE}

df_counts <- data.frame()
k_size <- 30

for(i in unique(df_data$CoreNumber)){
  df_background <- data.frame()
  tictoc::tic()
  print(paste0('Core: ', i))
  tmp_data <- df_data %>% 
    filter(CoreNumber == i) %>% 
    mutate(CellType = as.character(CellType))
  
  dm <- dist(x = tmp_data %>% select(Location_Center_X, Location_Center_Y) %>% as.matrix(), method = 'euclidean') %>% as.matrix()
  tmp_celltypes <- tmp_data$CellType
  
  # tmp_baseline <- t(combn(tmp_celltypes, 2)) %>% as.data.frame() %>% rename(row = V1, col = V2)
  
  tmp_counts <- which(dm <= k_size, arr.ind = TRUE) %>% 
    as.data.frame() %>% 
    filter(row != col) %>% 
    mutate(row = tmp_celltypes[row], col = tmp_celltypes[col]) %>% 
    table() %>%
    as.data.frame() %>% 
    mutate(row = as.character(row), col = as.character(col)) %>% 
    mutate(CoreNumber = i)
  
  df_counts <- bind_rows(df_counts, tmp_counts)
  
  tmp_counts2 <- which(dm <= k_size, arr.ind = TRUE) %>% 
    as.data.frame() %>% 
    filter(row != col)
  
  for(j in 1:1000){
    if(j %% 100 == 0) print(paste0('Iteration: ', j))
    tmp_celltypes <- tmp_data$CellType %>% sample()
    
    tmp_background <- tmp_counts2 %>% 
      mutate(row = tmp_celltypes[row], col = tmp_celltypes[col]) %>% 
      table() %>%
      as.data.frame() %>% 
      mutate(row = as.character(row), col = as.character(col)) %>% 
      mutate(CoreNumber = i, Iteration = j)
    
    df_background <- bind_rows(df_background, tmp_background)
  }
  
  write.csv2(x = df_background, file = file.path(wd, 'Results', 'NeighborhoodAnalysis', 'BackgroundDistribution02', paste0('Core', i, '_Background.csv')), row.names = FALSE)
  tictoc::toc()
}

write.csv2(x = df_counts, file = file.path(wd, 'Results', 'NeighborhoodAnalysis', 'NeighborCounts.csv'), row.names = FALSE)

```

```{r tmp_plots neighborhood, eval = FALSE}

n_cells <- df_data %>% 
  filter(CoreNumber == 62) %>% 
  group_by(CellType) %>% 
  summarise(N = n()) %>% 
  ungroup()

df_p <- df_background %>% 
  rename(bFreq = Freq) %>% 
  left_join(df_counts) %>% 
  mutate(pUp = ifelse(Freq > bFreq, 1, 0), pDown = ifelse(Freq < bFreq, 1, 0)) %>%
  group_by(row, col) %>%
  summarise(pUp = sum(pUp)/1000, pDown = sum(pDown)/1000) %>%
  ungroup() %>% 
  mutate(p = pUp - pDown) %>% 
  left_join(phenotypes %>% rename(row = CellType)) %>% 
  rename(rowPhenotype = Phenotype) %>% 
  left_join(phenotypes %>% rename(col = CellType)) %>% 
  rename(colPhenotype = Phenotype) %>% 
  filter(rowPhenotype != colPhenotype) %>% 
  left_join(n_cells %>% rename(row = CellType)) %>% 
  rename(Nrow = N) %>% 
  left_join(n_cells %>% rename(col = CellType)) %>% 
  rename(Ncol = N) %>% 
  filter(Nrow > 20) %>% 
  filter(Ncol > 20) %>% 
  left_join(df_counts %>% select(-CoreNumber))

df_p %>% arrange(-p)

```

## Cell Numbers by Class

```{r Melanocytes, fig.height = 6, fig.width = 18}

df_counts <- read.csv2(file.path(wd, 'Results', 'NeighborhoodAnalysis', 'NeighborCounts.csv'), stringsAsFactors = FALSE) %>% 
  mutate(CoreNumber = as.character(CoreNumber)) %>% filter(row != 'ThLAG3', col != 'ThLAG3')

df_counts <- df_counts %>% filter(row != 'IDK', col!= 'IDK', row != 'BLANK', col != 'BLANK')

tmp_combs <- expand.grid(unique(df_data$CoreNumber), unique(df_data$CellType))
colnames(tmp_combs) <- c('CoreNumber', 'CellType')

n_cells <- df_data %>% 
  group_by(CoreNumber, CellType) %>% 
  summarise(N = n()) %>% 
  ungroup() %>% 
  full_join(tmp_combs, .) %>% 
  mutate(N = ifelse(is.na(N), 0, N))

melanocytes <- c("S-M+", "S-M+IFNg", "S-M+p16+", "S-M+Prolif", "S+M-", "S+M-Prolif(PD-L1+)", "S+M-TIM3", "S+M+", "S+M+IFNg", "S+M+LAG3+PD-L1+", "S+M+Prolif")
celltypes <- union(unique(df_counts$row), unique(df_counts$col))

df_counts <- df_counts %>% 
  left_join(n_cells %>% rename(row = CellType, N1 = N)) %>% 
  left_join(n_cells %>% rename(col = CellType, N2 = N)) %>% 
  mutate(N = sqrt(N1 * N2))
    
tmp_counts <- df_counts %>% 
  filter(row %in% melanocytes, col %in% setdiff(celltypes, melanocytes)) %>% 
  # left_join(phenotypes %>% rename(row = CellType, rowPhenotype = Phenotype)) %>% 
  left_join(phenotypes %>% rename(col = CellType)) %>% 
  group_by(col) %>% 
  summarise(Freq = sum(Freq), N1 = sum(N1), N2 = sum(N2), Phenotype = unique(Phenotype)) %>% 
  ungroup() %>% 
  mutate(N = sqrt(N1 * N2), P = 100*(Freq/N))
  
ggplot(tmp_counts, aes(col, P, fill = P)) + 
  geom_col(position = 'identity') +
  viridis::scale_fill_viridis() +
  theme_bw() +
  facet_grid(~Phenotype, scales = 'free_x', space = 'free_x') +
  theme(axis.ticks = element_blank(), plot.title = element_text(hjust = 0.5), axis.text.x = element_text(angle = 90, hjust = 1, vjust = 0.5))

```

```{r ActivationCases, fig.height = 6, fig.width = 20}

activation_cases <- df_data %>% select(CoreNumber, Status) %>% unique()

tmp_counts <- df_counts %>% 
  filter(row %in% melanocytes, col %in% setdiff(celltypes, melanocytes)) %>% 
  # left_join(phenotypes %>% rename(row = CellType, rowPhenotype = Phenotype)) %>% 
  left_join(phenotypes %>% rename(col = CellType)) %>% 
  left_join(activation_cases) %>% 
  group_by(col, Status) %>% 
  summarise(Freq = sum(Freq), N1 = sum(N1), N2 = sum(N2), Phenotype = unique(Phenotype)) %>% 
  ungroup() %>% 
  mutate(N = sqrt(N1 * N2), P = 100*(Freq/N)) %>% 
  mutate(ID = paste(col, Status, sep = '_'))
  
ggplot(tmp_counts, aes(ID, P, fill = P)) + 
  geom_col(position = 'identity') +
  viridis::scale_fill_viridis() +
  theme_bw() +
  facet_grid(~Phenotype, scales = 'free_x', space = 'free_x') +
  theme(axis.ticks = element_blank(), plot.title = element_text(hjust = 0.5), axis.text.x = element_text(angle = 90, hjust = 1, vjust = 0.5))

```

```{r BriskCases, fig.height = 6, fig.width = 18}

brisk_cases <- df_data %>% select(CoreNumber, Brisk) %>% unique()

tmp_counts <- df_counts %>% 
  filter(row %in% melanocytes, col %in% setdiff(celltypes, melanocytes)) %>% 
  # left_join(phenotypes %>% rename(row = CellType, rowPhenotype = Phenotype)) %>% 
  left_join(phenotypes %>% rename(col = CellType)) %>% 
  left_join(brisk_cases) %>% 
  group_by(col, Brisk, CoreNumber) %>% 
  summarise(Freq = sum(Freq), N1 = sum(N1), N2 = sum(N2), Phenotype = unique(Phenotype)) %>% 
  ungroup() %>% 
  mutate(N = sqrt(N1 * N2), P = 100*(Freq/N)) %>% 
  mutate(ID = paste(col, Brisk, sep = '_')) %>% 
  filter(col != 'MacrophLAG3')

tmp_significance <- tmp_counts %>% 
  group_by(col) %>% 
  mutate(p.value = wilcox.test(P ~ Brisk)$p.value, FC = log2(mean(P[Brisk == 'BRISK'])/mean(P[Brisk == 'NONBRISK']))) %>% 
  ungroup()

tmp_significance %>% select(col, p.value, FC) %>% unique() %>% arrange(p.value)

ggplot(tmp_counts, aes(ID, P, fill = Brisk)) + 
  # geom_col(position = 'identity') +
  geom_boxplot(position = 'dodge') +
  # viridis::scale_fill_viridis() +
  scale_fill_manual(values = c('firebrick', 'steelblue')) +
  theme_bw() +
  facet_grid(~Phenotype, scales = 'free_x', space = 'free_x') +
  theme(axis.ticks = element_blank(), plot.title = element_text(hjust = 0.5), axis.text.x = element_text(angle = 90, hjust = 1, vjust = 0.5))

tmp_counts <- df_counts %>% 
  filter(row %in% melanocytes, col %in% setdiff(celltypes, melanocytes)) %>% 
  # left_join(phenotypes %>% rename(row = CellType, rowPhenotype = Phenotype)) %>% 
  left_join(phenotypes %>% rename(col = CellType)) %>% 
  left_join(brisk_cases) %>% 
  group_by(col, Brisk) %>% 
  summarise(Freq = sum(Freq), N1 = sum(N1), N2 = sum(N2), Phenotype = unique(Phenotype)) %>% 
  ungroup() %>% 
  mutate(N = sqrt(N1 * N2), P = 100*(Freq/N)) %>% 
  mutate(ID = paste(col, Brisk, sep = '_'))# %>% 
  # filter(col != 'MacrophLAG3')

ggplot(tmp_counts, aes(ID, P, fill = P)) + 
  # geom_col(position = 'identity') +
  geom_col(position = 'identity') + 
  viridis::scale_fill_viridis() +
  # scale_fill_manual(values = c('firebrick', 'steelblue')) +
  theme_bw() +
  facet_grid(~Phenotype, scales = 'free_x', space = 'free_x') +
  theme(axis.ticks = element_blank(), plot.title = element_text(hjust = 0.5), axis.text.x = element_text(angle = 90, hjust = 1, vjust = 0.5))

tmp_counts %>% filter(Phenotype == 'Tcy')

tmp_counts %>% filter(Phenotype == 'Tcy') %>% select(col, Brisk, P) %>% spread(Brisk, P)

```

## Significance Towards Background Distribution

```{r PreProcess Neighborhood, eval = FALSE}

tmp_files <- list.files(path = file.path(wd, 'Results', 'NeighborhoodAnalysis', 'BackgroundDistribution02'), pattern = '.csv')

for(i in 1:length(tmp_files)){
  tmp_background <- read.csv2(file.path(wd, 'Results', 'NeighborhoodAnalysis', 'BackgroundDistribution02', tmp_files[i]))
  if(i == 1) df_background <- tmp_background
  else df_background <- bind_rows(df_background, tmp_background)
}
rm(tmp_background)

df_background <- df_background %>% filter(row != 'IDK', col!= 'IDK', row != 'BLANK', col != 'BLANK') %>% 
  mutate(CoreNumber = as.character(CoreNumber))

df_p <- data.frame()

# rm(df_data)

for(i in unique(df_counts$row)){
  print(which(unique(df_counts$row) %in% i))
  for(j in unique(df_counts$col)){
    tmp_counts <- df_counts %>% filter(row == i, col == j)
    tmp_background <- df_background %>% filter(row == i, col == j)
    
    tmp_combs <- expand.grid(i, j, unique(df_counts$CoreNumber))
    colnames(tmp_combs) <- c('row', 'col', 'CoreNumber')
    tmp_counts <- tmp_counts %>% 
      full_join(tmp_combs, .) %>% 
      mutate(Freq = ifelse(is.na(Freq), 0, Freq), N1 = ifelse(is.na(N1), 0, N1), N2 = ifelse(is.na(N2), 0, N2), N = ifelse(is.na(N), 0, N))
    rm(tmp_combs)
    
    tmp_combs <- expand.grid(i, j, unique(df_background$CoreNumber), unique(df_background$Iteration))
    colnames(tmp_combs) <- c('row', 'col', 'CoreNumber', 'Iteration')
    tmp_background <- tmp_background %>% 
      full_join(tmp_combs, .) %>% 
      mutate(Freq = ifelse(is.na(Freq), 0, Freq))
    rm(tmp_combs)
    
    # tmp_counts <- tmp_counts %>% 
    #   left_join(n_cells %>% rename(row = CellType, N1 = N)) %>% 
    #   left_join(n_cells %>% rename(col = CellType, N2 = N)) %>% 
    #   mutate(N = sqrt(N1 * N2))
    
    tmp_background <- tmp_background %>% 
      left_join(n_cells %>% rename(row = CellType, N1 = N)) %>% 
      left_join(n_cells %>% rename(col = CellType, N2 = N)) %>% 
      mutate(N = sqrt(N1 * N2))
    
    tmp_p <- tmp_background %>%
      rename(BackgroundFreq = Freq) %>%
      left_join(tmp_counts) %>% # mutate(pUp = ppois(Freq, lambda = M, lower.tail = FALSE), pDown = ppois(Freq, lambda = M, lower.tail = TRUE)) %>% 
      mutate(pUp = ifelse(Freq >= BackgroundFreq, 1, 0), pDown = ifelse(Freq <= BackgroundFreq, 1, 0)) %>%
      group_by(row, col, CoreNumber, N1, N2, N) %>%
      summarise(pUp = sum(pUp)/1000, pDown = sum(pDown)/1000) %>%
      ungroup() %>% # mutate(pUp = p.adjust(pUp, method = 'fdr'), pDown = p.adjust(pDown, method = 'fdr'))
      filter(N != 0)
    
    df_p <- bind_rows(df_p, tmp_p)
    
  }
}

write.csv2(x = df_p, file = file.path(wd, 'Results', 'NeighborhoodAnalysis', 'df_p.csv'), row.names = FALSE)

```

```{r Histogram, fig.height = 12, fig.width = 12}

df_p <- read.csv2(file.path(wd, 'Results', 'NeighborhoodAnalysis', 'df_p.csv')) %>% 
  filter(!is.na(pUp), !is.na(pDown)) %>% filter(row != 'ThLAG3', col != 'ThLAG3')
tmp_plot <- readRDS(file = file.path(wd, 'Results', 'NeighborhoodAnalysis', 'tmp_plot.rds'))
tmp_plot + theme_bw()

```

## Correlation between cores

```{r correlation between cores, fig.height = 6, fig.width = 20}

df_correlation <- df_p %>% 
  filter(row == col)
  
for(i in 1:nrow(df_p)){
  tmp_source <- df_p[i,]$row
  tmp_target <- df_p[i,]$col
  
  if(nrow(df_correlation %>% filter(row == tmp_source, col == tmp_target)) > 1) next()
  if(nrow(df_correlation %>% filter(row == tmp_target, col == tmp_source)) > 1) next()
  
  df_correlation <- df_correlation %>% bind_rows(df_p %>% filter(row == tmp_source, col == tmp_target))
}

df_correlation <- df_correlation %>% 
  mutate(p = (pUp - pDown) * sqrt(N)) %>%
  # mutate(p = pUp - pDown) %>%
  mutate(ID = paste(row, col, sep = '_')) %>% 
  select(ID, CoreNumber, p, N) %>% 
  mutate(CoreNumber = as.character(CoreNumber)) #%>% 
  # mutate(p = ifelse(p < -50, -50, ifelse(p > 50, 50, p)))
  
ggplot(df_correlation, aes(ID, CoreNumber, fill = p)) + 
  geom_tile() + 
  theme_bw() +
  theme(axis.text.x = element_text(angle = 90, hjust = 1, size = 1)) +
  scale_fill_gradient2(low = 'royalblue', mid = 'white', high = 'firebrick', midpoint = 0)

```

```{r corplot, fig.height = 16, fig.width = 16}

df_meta <- df_data %>% select(CoreNumber, Patient, Status, Brisk) %>% unique()

df_r <- df_correlation %>% 
  left_join(df_meta) %>% 
  mutate(CoreNumber = paste(Patient, CoreNumber, Status, Brisk, sep = '_')) %>% 
  select(-N, -Patient, -Status, -Brisk) %>% 
  spread(CoreNumber, p, fill = 0)

r <- cor(as.matrix(df_r[,-1]))
diag(r) <- 1
library(RColorBrewer)
col1 <- colorRampPalette(brewer.pal(9,"BrBG"))
corrplot::corrplot.mixed(corr = r, upper = 'square', tl.pos = 'lt', tl.col = "black", order = 'hclust', diag = 'n', 
                         main = 'Correlation between cores', mar = c(1, 1, 1, 1), upper.col = col1(100), lower.col = col1(100))

```

## Sensitivity of Tuning Parameters

```{r Sensitivity Analysis, fig.height = 12, fig.width = 26}

library(igraph)
library(grid)
library(gridBase)
library(gridExtra)

filter(df_p, row == 'TcyTransition', col == 'Treg')

df_size <- df_p %>% 
  select(row, N1) %>% 
  group_by(row) %>% 
  summarise(N = sum(N1)) %>% 
  ungroup() %>% 
  mutate(P = 100*N/sum(N)) %>% 
  mutate(P2 = 5 * sqrt(P))

df_p2 <- df_p %>% 
  # filter(!is.na(pUp), !is.na(pDown)) %>% 
  # mutate(p = pUp - pDown) %>% 
  mutate(p = abs(pUp - pDown)) %>%
  mutate(c = ifelse(p == 1, ifelse(pUp >= pDown, 1, -1), 0)) %>%
  mutate(c = c * sqrt(N)) %>%
  # mutate(c = ifelse(pUp < 0.001, 1, ifelse(pDown < 0.001, -1, 0)), c = c * log10(N)) %>% 
  group_by(row, col) %>% 
  summarise(c = sum(c), N = sum(sqrt(N)), Count = n()) %>% 
  ungroup() %>% 
  mutate(p = c/N) %>%
  # mutate(p = c/Count) %>% 
  mutate(Interaction = ifelse(abs(p) > 0.75, 1, ifelse(abs(p) > 0.50, 0.5, ifelse(abs(p) > 0.25, 0.25, 0)))) %>% 
  mutate(Interaction = ifelse(p == 0, 0, Interaction * (p/abs(p)))) %>% 
  mutate(row = factor(row, levels = unique(df_p$row) %>% sort()), col = factor(col, levels = unique(df_p$col) %>% sort()))

as.data.frame(df_p2) %>% arrange(-abs(p)) %>% head()

df_p2 <- df_p2 %>% 
  mutate(Interaction = plyr::mapvalues(x = Interaction, from = c(-1, -0.5, -0.25, 0, 0.25, 0.5, 1), 
                                       to = c('Strong Avoidance', 'Moderate Avoidance', 'Weak Avoidance', 'No Interaction', 'Weak Interaction', 'Moderate Interaction', 'Strong Interaction'))) %>% 
  mutate(Interaction = factor(Interaction, levels = c('Strong Interaction', 'Moderate Interaction', 'Weak Interaction', 'No Interaction', 'Weak Avoidance', 'Moderate Avoidance', 'Strong Avoidance')))

colors <- rev(brewer.pal(7, 'RdYlGn'))
colors[4] <- 'white'

tmp_p1 <- ggplot(df_p2, aes(row, col, fill = Interaction)) +
  geom_tile(color = "white", size = 0.1) +
  # geom_text(data = df_p2, aes(row, col, label = round(logP, 2))) +
  # scale_fill_gradient2(low = 'gray53', high = 'firebrick', mid = 'white', midpoint = 0) +
  scale_fill_manual(values = colors) + 
  #coord_equal() +
  theme_bw() +
  theme(axis.ticks = element_blank(), plot.title = element_text(hjust = 0.5), axis.text.x = element_text(angle = 90, hjust = 1))

df_p3 <- df_p2 %>% 
  mutate(p2 = abs(p)) %>% 
  filter(p2 >= 0.75) %>% 
  mutate(Sign = p/abs(p)) %>% 
  select(row, col, p2, Sign)

df_p3 <- df_p3[!duplicated(apply(df_p3, 1, function(x) paste(sort(x), collapse = ''))), ]

tmp_network <- graph.data.frame(vertices = unique(df_p$row), d = df_p3, directed = F)
E(tmp_network)$color <- ifelse(df_p3$Sign == 1, colors[1], colors[7])
E(tmp_network)$W <- 2 * df_p3$p2
V(tmp_network)$color <- 'gray'
V(tmp_network)$size <- df_size[match(names(V(tmp_network)), df_size$row),]$P2

print({par(mfrow = c(1, 2), mar = c(5.1, 2, 4, 2))
  plot(tmp_network, vertex.label.font = 2, vertex.label.cex = .8, vertex.label.color = 'black', cex.main = 2, col.main = 'black', edge.width = E(tmp_network)$W, layout = layout_in_circle(tmp_network), edge.curved = 0.5)
  plot.new() 
  vps <- baseViewports(); pushViewport(vps$figure)
  # if(i == 1 && j == 1){vps <- baseViewports(); pushViewport(vps$figure)}
  vp1 <- plotViewport(c(3, 2, 2, 1))
  print(tmp_p1, vp = vp1) 
  title('Social Network', outer = TRUE, line = -1, cex.main = 1.5)})

```

```{r CheckResults, fig.height = 12, fig.width = 22}

tcys <- c('TcyActive', 'TcyAnergic', 'TcyExhausted', 'TcyProlif', 'TcyTransition')

ggplot() + 
  geom_point(data = df_data %>% filter(CellType %in% setdiff(unique(df_data$CellType), union(melanocytes, tcys))), aes(Location_Center_X, Location_Center_Y, color = 'Other')) + 
  geom_point(data = df_data %>% filter(CellType %in% tcys), aes(Location_Center_X, Location_Center_Y, color = 'Tcys'), alpha = 0.6) +
  geom_point(data = df_data %>% filter(CellType %in% melanocytes), aes(Location_Center_X, Location_Center_Y, color = 'Melanocytes'), alpha = 0.6) + 
  theme_bw() +
  scale_color_manual(name = 'CellTypes', values = c('darkcyan', 'gray87', 'darkgoldenrod3')) +
  facet_wrap(~CoreNumber, ncol = 12)

ggplot() + 
  geom_point(data = df_data %>% filter(CellType != 'S+M+', CellType != 'Treg'), aes(Location_Center_X, Location_Center_Y, color = 'Other')) + 
  theme_bw() +
  geom_point(data = df_data %>% filter(CellType == 'S+M+'), aes(Location_Center_X, Location_Center_Y, color = 'S+M+'), alpha = 0.6) +
  geom_point(data = df_data %>% filter(CellType == 'Treg'), aes(Location_Center_X, Location_Center_Y, color = 'Treg'), alpha = 0.6) + 
  scale_color_manual(name = 'CellTypes', values = c('gray87', 'darkgoldenrod3', 'darkcyan')) +
  facet_wrap(~CoreNumber, ncol = 12)

```

## Active vs Exhausted

```{r Active vs Exhausted, fig.height = 22, fig.width = 18}

tmp_p <- df_p %>% 
  mutate(CoreNumber = as.character(CoreNumber)) %>% 
  left_join(df_data %>% select(CoreNumber, Status) %>% unique()) %>% 
  mutate(Status = factor(Status, levels = c('Active', 'Transition', 'Exhausted')))

filter(tmp_p, row == 'TcyTransition', col == 'Treg')

df_size <- tmp_p %>% 
  select(row, CoreNumber, N1, Status) %>% 
  unique() %>% 
  group_by(row, Status) %>% 
  summarise(N = sum(N1)) %>% 
  ungroup()

df_totals <- df_size %>% 
  group_by(Status) %>% 
  summarise(Nt = sum(N)) %>% 
  ungroup()

df_size <- df_size %>% 
  left_join(df_totals) %>% 
  mutate(P = 100*N/Nt) %>% 
  mutate(P2 = 5 * sqrt(P))

df_p2 <- tmp_p %>% 
  mutate(p = abs(pUp - pDown)) %>% 
  mutate(c = ifelse(p == 1, ifelse(pUp >= pDown, 1, -1), 0)) %>%
  mutate(c = c * sqrt(N)) %>%
  group_by(row, col, Status) %>% 
  summarise(c = sum(c), N = sum(sqrt(N)), Count = n()) %>%   
  ungroup() %>% 
  mutate(p = c/N) %>%
  # mutate(p = c/Count) %>% 
  mutate(Interaction = ifelse(abs(p) > 0.75, 1, ifelse(abs(p) > 0.50, 0.5, ifelse(abs(p) > 0.25, 0.25, 0)))) %>% 
  mutate(Interaction = ifelse(p == 0, 0, Interaction * (p/abs(p)))) 

as.data.frame(df_p2) %>% arrange(-abs(p)) %>% head()

df_p2 <- df_p2 %>% 
  mutate(Interaction = plyr::mapvalues(x = Interaction, from = c(-1, -0.5, -0.25, 0, 0.25, 0.5, 1), 
                                       to = c('Strong Avoidance', 'Moderate Avoidance', 'Weak Avoidance', 'No Interaction', 'Weak Interaction', 'Moderate Interaction', 'Strong Interaction'))) %>% 
  mutate(Interaction = factor(Interaction, levels = c('Strong Interaction', 'Moderate Interaction', 'Weak Interaction', 'No Interaction', 'Weak Avoidance', 'Moderate Avoidance', 'Strong Avoidance')))

tmp_df <- as.data.frame(df_p2) %>% 
  select(row, col, Status, p) %>% 
  spread(Status, p, fill = 0) %>% 
  left_join(as.data.frame(df_p2) %>% 
              select(row, col, Status, N) %>% 
              mutate(Status = paste(Status, 'N', sep = '_')) %>% 
              spread(Status, N, 0)) %>% 
  filter(Active_N != 0, Exhausted_N != 0) %>% 
  # mutate(Active_K = ifelse(Active <= -0.75, -1, ifelse(Active >= 0.75, 1, 0)),
         # Exhausted_K = ifelse(Exhausted <= -0.75, -1, ifelse(Active >= 0.75, 1, 0))) %>% 
  mutate(D = Active - Exhausted) %>% 
  arrange(-(abs(D) * log10(Active_N * Exhausted_N + 1))) %>% 
  mutate(ID = paste(row, col, sep = ' & '), N = log10(Active_N * Exhausted_N))

ggplot(tmp_df, aes(Active, Exhausted, color = D)) + 
  geom_point() + 
  theme_bw() + 
  scale_color_gradient2(low = 'firebrick', mid = 'grey87', high = 'forestgreen', midpoint = 0, limits = c(-1, 1))

write.csv2(x = tmp_df, file = file.path(wd, 'Results', 'NeighborhoodAnalysis', 'ActivevsExhausted.csv'), row.names = FALSE)
# print(tmp_df)

tmp_p1 <- ggplot(df_p2, aes(row, col, fill = Interaction)) +
  geom_tile(color = "white", size = 0.1) +
  # geom_text(data = df_p2, aes(row, col, label = round(logP, 2))) +
  # scale_fill_gradient2(low = 'gray53', high = 'firebrick', mid = 'white', midpoint = 0) +
  scale_fill_manual(values = colors) + 
  theme_bw() +
  facet_wrap(~Status, ncol = 1) + 
  theme(axis.ticks = element_blank(), plot.title = element_text(hjust = 0.5), axis.text.x = element_text(angle = 90, vjust = 0.5, hjust = 1)) +
  theme(panel.background = element_rect(fill = NA, color = "black"))

df_p3 <- df_p2 %>% 
  mutate(p2 = abs(p)) %>% 
  filter(p2 >= 0.75) %>% 
  mutate(Sign = p/abs(p)) %>% 
  select(row, col, Status, p2, Sign)

df_p3 <- df_p3[!duplicated(apply(df_p3, 1, function(x) paste(sort(x), collapse = ''))), ]

#Active
tmp_network_active <- graph.data.frame(vertices = unique(df_p$row), d = df_p3 %>% filter(Status == 'Active'), directed = F)
E(tmp_network_active)$color <- ifelse((df_p3 %>% filter(Status == 'Active'))$Sign == 1, colors[1], colors[7])
E(tmp_network_active)$W <- 2 * (df_p3 %>% filter(Status == 'Active'))$p2
V(tmp_network_active)$color <- 'gray'
V(tmp_network_active)$size <- filter(df_size, Status == 'Active')[match(names(V(tmp_network_active)), filter(df_size, Status == 'Active')$row),]$P2
V(tmp_network_active)$size <- ifelse(is.na(V(tmp_network_active)$size), 0, V(tmp_network_active)$size)
#Transition
tmp_network_transition <- graph.data.frame(vertices = unique(df_p$row), d = df_p3 %>% filter(Status == 'Transition'), directed = F)
E(tmp_network_transition)$color <- ifelse((df_p3 %>% filter(Status == 'Transition'))$Sign == 1, colors[1], colors[7])
E(tmp_network_transition)$W <- 2 * (df_p3 %>% filter(Status == 'Transition'))$p2
V(tmp_network_transition)$color <- 'gray'
V(tmp_network_transition)$size <- filter(df_size, Status == 'Transition')[match(names(V(tmp_network_active)), filter(df_size, Status == 'Transition')$row),]$P2
V(tmp_network_transition)$size <- ifelse(is.na(V(tmp_network_transition)$size), 0, V(tmp_network_transition)$size)
#Exhausted
tmp_network_exhausted <- graph.data.frame(vertices = unique(df_p$row), d = df_p3 %>% filter(Status == 'Exhausted'), directed = F)
E(tmp_network_exhausted)$color <- ifelse((df_p3 %>% filter(Status == 'Exhausted'))$Sign == 1, colors[1], colors[7])
E(tmp_network_exhausted)$W <- 2 * (df_p3 %>% filter(Status == 'Exhausted'))$p2
V(tmp_network_exhausted)$color <- 'gray'
V(tmp_network_exhausted)$size <- filter(df_size, Status == 'Exhausted')[match(names(V(tmp_network_exhausted)), filter(df_size, Status == 'Exhausted')$row),]$P2
V(tmp_network_exhausted)$size <- ifelse(is.na(V(tmp_network_exhausted)$size), 0, V(tmp_network_exhausted)$size)

layout(matrix(c(4, 1, 4, 2, 4, 3), nrow = 3, ncol = 2, byrow = TRUE))
# print({par(mfrow = c(2, 1), mar = c(5.1, 2, 4, 2))
# print({layout(matrix(c(1, 2, 3), 3, 1, byrow = TRUE))
plot(tmp_network_active, vertex.label.font = 2, vertex.label.cex = .8, vertex.label.color = 'black', main = 'Active', 
     cex.main = 2, col.main = 'black', edge.width = E(tmp_network_active)$W, layout = layout_in_circle(tmp_network_active), 
     edge.curved = 0.5)
plot(tmp_network_transition, vertex.label.font = 2, vertex.label.cex = .8, vertex.label.color = 'black', main = 'Transition', 
     cex.main = 2, col.main = 'black', edge.width = E(tmp_network_transition)$W, layout = layout_in_circle(tmp_network_transition),
     edge.curved = 0.5)
if(V(tmp_network_exhausted) %>% length() == 0){
  plot(1, type="n", axes=F, xlab="", ylab="", main = 'Exhausted')
} else {
  plot(tmp_network_exhausted, vertex.label.font = 2, vertex.label.cex = .8, vertex.label.color = 'black', main = 'Exhausted', 
       cex.main = 2, col.main = 'black', edge.width = E(tmp_network_exhausted)$W, layout = layout_in_circle(tmp_network_exhausted),
       edge.curved = 0.5)}#})
plot.new() 
vps <- baseViewports(); pushViewport(vps$figure)
# if(i == 1 && j == 1){vps <- baseViewports(); pushViewport(vps$figure)}
vp1 <- plotViewport(c(3, 2, 2, 1))
print(tmp_p1, vp = vp1) 
title('Social Network', outer = TRUE, line = -1, cex.main = 1.5)#})

```

```{r check results 1, fig.height = 6, fig.width = 12}

head(tmp_df) 

df_r <- df_correlation %>% 
  filter(ID == paste('TcyAnergic', 'Treg', sep = '_')) %>% 
  left_join(df_meta) %>% 
  mutate(CoreNumber = paste(Patient, CoreNumber, Status, Brisk, sep = '_')) %>% 
  arrange(-p) %>% 
  mutate(CoreNumber = factor(CoreNumber, levels = unique(CoreNumber))) %>% 
  mutate(Status = factor(Status, levels = c('Active', 'Transition', 'Exhausted')))

ggplot(df_r, aes(CoreNumber, p, fill = p)) + 
  geom_col() + 
  theme_bw() + 
  ggtitle('TcyAnergic and Treg') +
  scale_fill_gradient2(low = 'royalblue', mid = 'white', high = 'firebrick', midpoint = 0) +
  theme(axis.text.x = element_text(angle = 90, hjust = 1)) +
  facet_wrap(~Status, scales = 'free_x')

```

## Brisk vs NonBrisk

```{r Brisk vs NonBrisk, fig.height = 15, fig.width = 18}

tmp_p <- df_p %>% 
  mutate(CoreNumber = as.character(CoreNumber)) %>% 
  left_join(df_data %>% select(CoreNumber, Brisk) %>% unique()) %>% 
  filter(!is.na(Brisk))

filter(tmp_p, row == 'TcyTransition', col == 'Treg')

df_size <- tmp_p %>% 
  select(row, CoreNumber, N1, Brisk) %>% 
  unique() %>% 
  group_by(row, Brisk) %>% 
  summarise(N = sum(N1)) %>% 
  ungroup()

df_totals <- df_size %>% 
  group_by(Brisk) %>% 
  summarise(Nt = sum(N)) %>% 
  ungroup()

df_size <- df_size %>% 
  left_join(df_totals) %>% 
  mutate(P = 100*N/Nt) %>% 
  mutate(P2 = 5 * sqrt(P))

df_p2 <- tmp_p %>% 
  mutate(p = abs(pUp - pDown)) %>% 
  mutate(c = ifelse(p == 1, ifelse(pUp >= pDown, 1, -1), 0)) %>% 
  mutate(c = c * sqrt(N)) %>%
  group_by(row, col, Brisk) %>% 
  summarise(c = sum(c), N = sum(sqrt(N)), Count = n()) %>%   
  ungroup() %>% 
  # mutate(p = c/Count) %>% 
  mutate(p = c/N) %>% 
  mutate(Interaction = ifelse(abs(p) > 0.75, 1, ifelse(abs(p) > 0.50, 0.5, ifelse(abs(p) > 0.25, 0.25, 0)))) %>% 
  mutate(Interaction = ifelse(p == 0, 0, Interaction * (p/abs(p)))) %>% 
  mutate(row = factor(row, levels = unique(df_p$row))) %>% 
  mutate(col = factor(col, unique(df_p$row)))

as.data.frame(df_p2) %>% arrange(-abs(p)) %>% head()

df_p2 <- df_p2 %>% 
  mutate(Interaction = plyr::mapvalues(x = Interaction, from = c(-1, -0.5, -0.25, 0, 0.25, 0.5, 1), 
                                       to = c('Strong Avoidance', 'Moderate Avoidance', 'Weak Avoidance', 'No Interaction', 'Weak Interaction', 'Moderate Interaction', 'Strong Interaction'))) %>% 
  mutate(Interaction = factor(Interaction, levels = c('Strong Interaction', 'Moderate Interaction', 'Weak Interaction', 'No Interaction', 'Weak Avoidance', 'Moderate Avoidance', 'Strong Avoidance')))

tmp_df <- as.data.frame(df_p2) %>% 
  select(row, col, Brisk, p) %>% 
  spread(Brisk, p, fill = 0) %>% 
  left_join(as.data.frame(df_p2) %>% 
              select(row, col, Brisk, N) %>% 
              mutate(Brisk = paste(Brisk, 'N', sep = '_')) %>% 
              spread(Brisk, N, 0)) %>% 
  mutate(D = BRISK - NONBRISK) %>% arrange(-(abs(D) * sqrt(BRISK_N * NONBRISK_N)))

write.csv2(x = tmp_df, file = file.path(wd, 'Results', 'NeighborhoodAnalysis', 'BriskvsNonBrisk.csv'), row.names = FALSE)
# print(tmp_df)

tmp_p1 <- ggplot(df_p2, aes(row, col, fill = Interaction)) +
  geom_tile(color = "white", size = 0.1) +
  # geom_text(data = df_p2, aes(row, col, label = round(logP, 2))) +
  # scale_fill_gradient2(low = 'gray53', high = 'firebrick', mid = 'white', midpoint = 0) +
  scale_fill_manual(values = colors) + 
  theme_bw() +
  facet_wrap(~Brisk, ncol = 1) + 
  theme(axis.ticks = element_blank(), plot.title = element_text(hjust = 0.5), axis.text.x = element_text(angle = 90, vjust = 0.5, hjust = 1)) +
  theme(panel.background = element_rect(fill = NA, color = "black"))

df_p3 <- df_p2 %>% 
  mutate(p2 = abs(p)) %>% 
  filter(p2 >= 0.75) %>% 
  mutate(Sign = p/abs(p)) %>% 
  select(row, col, Brisk, p2, Sign)

df_p3 <- df_p3[!duplicated(apply(df_p3, 1, function(x) paste(sort(x), collapse = ''))), ]
    
#Brisk
tmp_network_brisk <- graph.data.frame(vertices = unique(df_p$row), d = df_p3 %>% filter(Brisk == 'BRISK'), directed = F)
E(tmp_network_brisk)$color <- ifelse((df_p3 %>% filter(Brisk == 'BRISK'))$Sign == 1, colors[1], colors[7])
E(tmp_network_brisk)$W <- 2 * (df_p3 %>% filter(Brisk == 'BRISK'))$p2
V(tmp_network_brisk)$color <- 'gray'
V(tmp_network_brisk)$size <- filter(df_size, Brisk == 'BRISK')[match(names(V(tmp_network_brisk)), filter(df_size, Brisk == 'BRISK')$row),]$P2
V(tmp_network_brisk)$size <- ifelse(is.na(V(tmp_network_brisk)$size), 0, V(tmp_network_brisk)$size)  
#NonBrisk
tmp_network_nonbrisk <- graph.data.frame(vertices = unique(df_p$row), d = df_p3 %>% filter(Brisk == 'NONBRISK'), directed = F)
E(tmp_network_nonbrisk)$color <- ifelse((df_p3 %>% filter(Brisk == 'NONBRISK'))$Sign == 1, colors[1], colors[7])
E(tmp_network_nonbrisk)$W <- 2 * (df_p3 %>% filter(Brisk == 'NONBRISK'))$p2
V(tmp_network_nonbrisk)$color <- 'gray'
V(tmp_network_nonbrisk)$size <- filter(df_size, Brisk == 'NONBRISK')[match(names(V(tmp_network_nonbrisk)), filter(df_size, Brisk == 'NONBRISK')$row),]$P2
V(tmp_network_nonbrisk)$size <- ifelse(is.na(V(tmp_network_nonbrisk)$size), 0, V(tmp_network_nonbrisk)$size)  

layout(matrix(c(3, 1, 3, 2), nrow = 2, ncol = 2, byrow = TRUE))
# print({par(mfrow = c(2, 1), mar = c(5.1, 2, 4, 2))
# print({layout(matrix(c(1, 2, 3), 3, 1, byrow = TRUE))
plot(tmp_network_brisk, vertex.label.font = 2, vertex.label.cex = .8, vertex.label.color = 'black', main = 'Brisk', 
     cex.main = 2, col.main = 'black', edge.width = E(tmp_network_brisk)$W, layout = layout_in_circle(tmp_network_brisk), 
     edge.curved = 0.5)
plot(tmp_network_nonbrisk, vertex.label.font = 2, vertex.label.cex = .8, vertex.label.color = 'black', main = 'NonBrisk', 
     cex.main = 2, col.main = 'black', edge.width = E(tmp_network_nonbrisk)$W, layout = layout_in_circle(tmp_network_nonbrisk),
     edge.curved = 0.5)
plot.new() 
vps <- baseViewports(); pushViewport(vps$figure)
# if(i == 1 && j == 1){vps <- baseViewports(); pushViewport(vps$figure)}
vp1 <- plotViewport(c(3, 2, 2, 1))
print(tmp_p1, vp = vp1) 
title('Social Network', outer = TRUE, line = -1, cex.main = 1.5)#})

```

```{r check results 2, fig.height = 6, fig.width = 12}

head(tmp_df) 

df_r <- df_correlation %>% 
  filter(ID == paste('cDC1', 'Epith', sep = '_')) %>% 
  left_join(df_meta) %>% 
  mutate(CoreNumber = paste(Patient, CoreNumber, Status, Brisk, sep = '_')) %>% 
  arrange(-p) %>% 
  mutate(CoreNumber = factor(CoreNumber, levels = unique(CoreNumber))) %>% 
  mutate(Status = factor(Status, levels = c('Active', 'Transition', 'Exhausted')))

ggplot(df_r, aes(CoreNumber, p, fill = p)) + 
  geom_col() + 
  theme_bw() + 
  ggtitle('cDC1 and Epith') +
  scale_fill_gradient2(low = 'royalblue', mid = 'white', high = 'firebrick', midpoint = 0) +
  theme(axis.text.x = element_text(angle = 90, hjust = 1)) +
  facet_wrap(~Brisk, scales = 'free_x')

df_r <- df_correlation %>% 
  filter(ID == paste('Lang', 'Macroph', sep = '_')) %>% 
  left_join(df_meta) %>% 
  mutate(CoreNumber = paste(Patient, CoreNumber, Status, Brisk, sep = '_')) %>% 
  arrange(-p) %>% 
  mutate(CoreNumber = factor(CoreNumber, levels = unique(CoreNumber))) %>% 
  mutate(Status = factor(Status, levels = c('Active', 'Transition', 'Exhausted')))

ggplot(df_r, aes(CoreNumber, p, fill = p)) + 
  geom_col() + 
  theme_bw() + 
  ggtitle('Lang and Macroph') +
  scale_fill_gradient2(low = 'royalblue', mid = 'white', high = 'firebrick', midpoint = 0) +
  theme(axis.text.x = element_text(angle = 90, hjust = 1)) +
  facet_wrap(~Brisk, scales = 'free_x')

```
