# Supplementary material for: Functional heterogeneity of lymphocytic patterns in primary melanoma dissected through single-cell multiplexing
Source: eLife. 2020 Feb 14;9:e53008. doi: 10.7554/eLife.53008 (PMC7053517; doi:10.7554/eLife.53008)
Supplement: Source data 2. [file elife-53008-data2.zip › PhenotypesAndSurvival.xlsx]

## Sheet: df_data_phenotype
ObjectNumber	Analyte	Value	CoreNumber	X	Y	Phenotype	CellType	Patient
1	Bcl6	0	11	1193	318	Macroph	Macroph	3
2	Bcl6	1.95145e-05	11	957	438	IRF4BLIMP1	IRF4BLIMP1	3
3	Bcl6	7.44506e-05	11	921	445	IRF4BLIMP1	IRF4BLIMP1	3
4	Bcl6	7.62091e-05	11	1130	450	IRF4BLIMP1	IRF4BLIMP1	3
5	Bcl6	1.67963e-05	11	1030	453	IRF4BLIMP1	IRF4BLIMP1	3
6	Bcl6	5.47461e-06	11	1042	453	IRF4BLIMP1	IRF4BLIMP1	3
7	Bcl6	1.02891e-05	11	1086	456	IRF4BLIMP1	IRF4BLIMP1	3
8	Bcl6	4.71883e-05	11	991	458	IRF4BLIMP1	IRF4BLIMP1	3
9	Bcl6	1.67529e-05	11	936	464	IRF4BLIMP1	IRF4BLIMP1	3
10	Bcl6	3.99357e-05	11	933	473	IRF4BLIMP1	IRF4BLIMP1	3
11	Bcl6	4.4229e-07	11	949	472	IRF4BLIMP1	IRF4BLIMP1	3
12	Bcl6	8.34094e-07	11	1164	475	IRF4BLIMP1	IRF4BLIMP1	3
13	Bcl6	2.25133e-06	11	897	476	NA	NA	3
14	Bcl6	3.16318e-06	11	1114	477	IRF4BLIMP1	IRF4BLIMP1	3
15	Bcl6	0	11	1442	484	NA	NA	3
16	Bcl6	3.67006e-05	11	939	486	Epith	Epith	3
17	Bcl6	0.000149643	11	1189	491	IRF4BLIMP1	IRF4BLIMP1	3
18	Bcl6	0	11	949	492	Epith	Epith	3
19	Bcl6	2.16051e-05	11	883	492	NA	NA	3
20	Bcl6	0.000128585	11	1153	499	IRF4BLIMP1	IRF4BLIMP1	3
21	Bcl6	0.000227135	11	1009	505	NA	NA	3
22	Bcl6	0.000317388	11	1020	505	Tfh	Tfh	3
23	Bcl6	9.39692e-05	11	1106	508	IRF4BLIMP1	IRF4BLIMP1	3
24	Bcl6	0	11	1631	506	NA	NA	3
25	Bcl6	0	11	877	508	Epith	Epith	3
26	Bcl6	3.13015e-05	11	1161	510	IRF4BLIMP1	IRF4BLIMP1	3
27	Bcl6	7.78638e-06	11	2035	511	Macroph	MacrophcMAF	3
28	Bcl6	0.000281737	11	1066	511	IRF4BLIMP1	IRF4BLIMP1	3
29	Bcl6	4.45195e-05	11	1120	514	IRF4BLIMP1	IRF4BLIMP1	3
30	Bcl6	0.000132259	11	915	513	Epith	Epith	3
31	Bcl6	3.08982e-05	11	927	521	Epith	Epith	3
32	Bcl6	0.000371151	11	998	522	Tfh	Tfh	3
33	Bcl6	0.000169494	11	1012	528	Epith	Epith	3
34	Bcl6	0.00019881	11	1050	526	IRF4BLIMP1	IRF4BLIMP1	3
35	Bcl6	0	11	1614	530	Macroph	Macroph	3
36	Bcl6	0.000155342	11	1063	536	NA	NA	3
37	Bcl6	6.33603e-05	11	1235	536	IRF4BLIMP1	IRF4BLIMP1	3
38	Bcl6	9.96968e-05	11	1243	544	IRF4BLIMP1	IRF4BLIMP1	3
39	Bcl6	1.18055e-05	11	1667	546	NA	NA	3
40	Bcl6	0.000310971	11	986	547	NA	NA	3
41	Bcl6	2.22657e-05	11	792	551	cDC1	cDC1	3
42	Bcl6	9.87117e-05	11	1001	555	Epith	Epith	3
43	Bcl6	0.000138477	11	961	555	Epith	Epith	3
44	Bcl6	0	11	1554	560	NA	NA	3
45	Bcl6	0	11	1524	563	NA	NA	3
46	Bcl6	7.75317e-05	11	859	568	Epith	Epith	3
47	Bcl6	4.0918e-06	11	784	569	NA	NA	3
48	Bcl6	0	11	1426	571	Tfh	Tfh	3
49	Bcl6	5.03932e-05	11	1065	574	Epith	Epith	3
50	Bcl6	0.000163531	11	1158	574	IRF4BLIMP1	IRF4BLIMP1	3
51	Bcl6	3.3556e-05	11	805	574	Epith	Epith	3
52	Bcl6	0.000132045	11	930	573	Epith	Epith	3
53	Bcl6	9.84419e-05	11	942	578	Epith	Epith	3
54	Bcl6	5.06944e-08	11	901	580	Lang	Lang	3
55	Bcl6	0	11	798	582	Epith	Epith	3
56	Bcl6	8.55506e-05	11	1282	582	IRF4BLIMP1	IRF4BLIMP1	3
57	Bcl6	0.000132863	11	985	584	Epith	Epith	3
58	Bcl6	0	11	790	581	Epith	Epith	3
59	Bcl6	2.29359e-05	11	813	584	Epith	Epith	3
60	Bcl6	0.000143952	11	1292	588	IRF4BLIMP1	IRF4BLIMP1	3
61	Bcl6	1.98638e-06	11	824	591	Epith	Epith	3
62	Bcl6	0	11	1432	587	Tfh	Tfh	3
63	Bcl6	0	11	811	592	Epith	Epith	3
64	Bcl6	0	11	1437	596	Tfh	TfhProlif	3
65	Bcl6	2.05208e-05	11	766	596	NA	NA	3
66	Bcl6	0	11	808	597	Epith	Epith	3
67	Bcl6	1.09251e-05	11	1299	596	IRF4BLIMP1	IRF4BLIMP1	3
68	Bcl6	0	11	1004	595	Lang	Lang	3
69	Bcl6	0	11	1016	597	Lang	Lang	3
70	Bcl6	1.292e-05	11	882	599	Epith	Epith	3
71	Bcl6	0	11	1122	595	Epith	Epith	3
72	Bcl6	3.36102e-08	11	785	595	Epith	Epith	3
73	Bcl6	0	11	994	603	Lang	Lang	3
74	Bcl6	0	11	1125	604	Epith	Epith	3
75	Bcl6	0	11	1444	605	Tfh	TfhProlif	3
76	Bcl6	0.000153218	11	1070	602	Tfh	Tfh	3
77	Bcl6	1.49411e-05	11	865	599	S+M+	S+M+	3
78	Bcl6	0	11	959	605	Epith	Epith	3
79	Bcl6	3.34245e-06	11	813	608	Tfh	Tfh	3
80	Bcl6	2.1458e-05	11	1284	610	IRF4BLIMP1	IRF4BLIMP1	3
81	Bcl6	0	11	755	608	Epith	Epith	3
82	Bcl6	2.75904e-05	11	1076	614	Epith	Epith	3
83	Bcl6	0	11	746	614	Epith	Epith	3
84	Bcl6	1.08694e-05	11	855	612	S+M+	S+M+	3
85	Bcl6	7.43617e-07	11	791	617	Epith	Epith	3
86	Bcl6	3.93397e-06	11	1245	612	S+M+	S+M+	3
87	Bcl6	0	11	726	615	Epith	Epith	3
88	Bcl6	2.27157e-06	11	851	620	S+M+	S+M+	3
89	Bcl6	0.000249481	11	1220	614	S+M+	S+M+	3
90	Bcl6	3.07229e-07	11	1298	612	IRF4BLIMP1	IRF4BLIMP1	3
91	Bcl6	0	11	767	617	NA	NA	3
92	Bcl6	0	11	889	617	Epith	Epith	3
93	Bcl6	0	11	1121	618	Epith	Epith	3
94	Bcl6	2.1499e-06	11	1258	623	S+M+	S+M+	3
95	Bcl6	0	11	1445	619	Tfh	TfhProlif	3
96	Bcl6	0	11	1457	622	Tfh	TfhProlif	3
97	Bcl6	1.28035e-05	11	1296	622	IRF4BLIMP1	IRF4BLIMP1	3
98	Bcl6	1.98685e-06	11	754	625	NA	NA	3
99	Bcl6	5.39291e-05	11	967	629	Epith	Epith	3
100	Bcl6	9.23969e-05	11	1015	630	Epith	Epith	3
101	Bcl6	0	11	1544	629	Tfh	TfhProlif	3
102	Bcl6	0	11	735	632	NA	NA	3
103	Bcl6	0	11	748	635	NA	NA	3
104	Bcl6	0.000118324	11	1335	634	IRF4BLIMP1	IRF4BLIMP1	3
105	Bcl6	3.91675e-06	11	789	638	NA	NA	3
106	Bcl6	2.98888e-06	11	890	637	Epith	Epith	3
107	Bcl6	2.79022e-05	11	1341	637	IRF4BLIMP1	IRF4BLIMP1	3
108	Bcl6	0	11	723	640	Epith	Epith	3
109	Bcl6	7.99369e-05	11	1068	641	Epith	Epith	3
110	Bcl6	0	11	1533	643	Tfh	TfhProlif	3
111	Bcl6	0	11	709	640	Epith	Epith	3
112	Bcl6	8.09662e-06	11	1350	645	IRF4BLIMP1	IRF4BLIMP1	3
113	Bcl6	0	11	777	644	Epith	Epith	3
114	Bcl6	5.72131e-05	11	939	642	Lang	Lang	3
115	Bcl6	3.02116e-05	11	1175	637	Lang	Lang	3
116	Bcl6	0	11	766	640	Epith	Epith	3
117	Bcl6	5.94148e-05	11	1151	643	Lang	Lang	3
118	Bcl6	0.000154752	11	1140	642	Tfh	Tfh	3
119	Bcl6	6.63436e-08	11	1199	644	S+M+	S+M+	3
120	Bcl6	3.11815e-06	11	1168	648	Lang	Lang	3
121	Bcl6	6.76209e-05	11	1103	646	Epith	Epith	3
122	Bcl6	0	11	763	649	Epith	Epith	3
123	Bcl6	8.71757e-05	11	868	650	Lang	Lang	3
124	Bcl6	1.7937e-05	11	917	650	Epith	Epith	3
125	Bcl6	9.62359e-05	11	1141	653	Epith	Epith	3
126	Bcl6	0.000122564	11	1227	651	NA	NA	3
127	Bcl6	0	11	756	658	Epith	Epith	3
128	Bcl6	4.15111e-05	11	1153	658	NA	NA	3
129	Bcl6	8.02512e-06	11	893	658	Epith	Epith	3
130	Bcl6	0.000157168	11	1227	660	Tfh	Tfh	3
131	Bcl6	7.93563e-06	11	849	659	Lang	Lang	3
132	Bcl6	8.96103e-05	11	1236	660	NA	NA	3
133	Bcl6	2.87512e-05	11	1331	658	IRF4BLIMP1	IRF4BLIMP1	3
134	Bcl6	0	11	1598	660	Tfh	TfhProlif	3
135	Bcl6	9.90625e-05	11	1326	666	IRF4BLIMP1	IRF4BLIMP1	3
136	Bcl6	3.03768e-06	11	810	662	Epith	Epith	3
137	Bcl6	0	11	1546	665	Tfh	TfhProlif	3
138	Bcl6	0	11	821	667	Epith	Epith	3
139	Bcl6	7.7457e-07	11	1213	668	Tfh	Tfh	3
140	Bcl6	0	11	1045	670	Epith	Epith	3
141	Bcl6	3.02947e-05	11	945	670	Epith	Epith	3
142	Bcl6	1.25489e-05	11	1224	674	NA	NA	3
143	Bcl6	0	11	1606	673	Tfh	TfhProlif	3
144	Bcl6	1.07081e-06	11	932	678	Lang	Lang	3
145	Bcl6	6.63536e-06	11	917	675	Epith	Epith	3
146	Bcl6	0	11	1065	674	Epith	Epith	3
147	Bcl6	6.05308e-05	11	1331	676	IRF4BLIMP1	IRF4BLIMP1	3
148	Bcl6	0	11	1098	677	Epith	Epith	3
149	Bcl6	6.02654e-05	11	1375	677	IRF4BLIMP1	IRF4BLIMP1	3
150	Bcl6	9.61034e-05	11	1386	683	IRF4BLIMP1	IRF4BLIMP1	3
151	Bcl6	5.33147e-06	11	816	683	Epith	Epith	3
152	Bcl6	9.76299e-05	11	1132	684	Epith	Epith	3
153	Bcl6	0	11	1554	684	Tfh	TfhProlif	3
154	Bcl6	5.36831e-06	11	688	684	Lang	LangProlif	3
155	Bcl6	0	11	1786	687	Macroph	Macroph	3
156	Bcl6	3.27629e-06	11	863	691	Epith	Epith	3
157	Bcl6	9.1579e-05	11	1206	689	Epith	Epith	3
158	Bcl6	0.000141271	11	1277	692	IRF4BLIMP1	IRF4BLIMP1	3
159	Bcl6	0	11	1583	696	Tfh	TfhProlif	3
160	Bcl6	0	11	687	700	Epith	Epith	3
161	Bcl6	3.57633e-07	11	669	698	Tcy	TcyActive	3
162	Bcl6	0.000153678	11	1166	699	Epith	Epith	3
163	Bcl6	5.57075e-06	11	699	698	NA	NA	3
164	Bcl6	0	11	1086	700	Epith	Epith	3
165	Bcl6	0	11	1059	700	Epith	Epith	3
166	Bcl6	2.63763e-05	11	1290	700	NA	NA	3
167	Bcl6	0.000129225	11	1331	702	IRF4BLIMP1	IRF4BLIMP1	3
168	Bcl6	6.20639e-06	11	898	703	Epith	Epith	3
169	Bcl6	0.000169944	11	1342	705	IRF4BLIMP1	IRF4BLIMP1	3
170	Bcl6	0	11	931	707	Epith	Epith	3
171	Bcl6	0.000135019	11	1282	707	IRF4BLIMP1	IRF4BLIMP1	3
172	Bcl6	9.28541e-08	11	1785	708	Macroph	Macroph	3
173	Bcl6	4.90469e-06	11	699	709	NA	NA	3
174	Bcl6	0	11	655	709	NA	NA	3
175	Bcl6	0	11	779	710	Epith	Epith	3
176	Bcl6	6.03007e-06	11	825	708	Epith	Epith	3
177	Bcl6	1.56541e-05	11	1129	712	Epith	Epith	3
178	Bcl6	0	11	688	714	Epith	Epith	3
179	Bcl6	4.33356e-06	11	1000	717	Epith	Epith	3
180	Bcl6	1.14385e-05	11	1086	720	Epith	Epith	3
181	Bcl6	0	11	662	722	Epith	Epith	3
182	Bcl6	0	11	676	723	Epith	Epith	3
183	Bcl6	7.89526e-05	11	1408	724	IRF4BLIMP1	IRF4BLIMP1	3
184	Bcl6	0.000134648	11	1187	722	Epith	Epith	3
185	Bcl6	0	11	648	720	NA	NA	3
186	Bcl6	3.50254e-05	11	894	723	Epith	Epith	3
187	Bcl6	4.81087e-06	11	954	723	Epith	Epith	3
188	Bcl6	0	11	647	733	Epith	Epith	3
189	Bcl6	2.48867e-05	11	983	725	Epith	Epith	3
190	Bcl6	5.09431e-05	11	1121	732	Epith	Epith	3
191	Bcl6	3.82432e-08	11	633	732	NA	NA	3
192	Bcl6	0	11	710	732	NA	NA	3
193	Bcl6	0	11	687	733	Epith	Epith	3
194	Bcl6	0	11	660	735	Epith	Epith	3
195	Bcl6	0	11	674	736	Epith	Epith	3
196	Bcl6	0	11	699	732	Epith	Epith	3
197	Bcl6	2.28428e-06	11	832	736	Epith	Epith	3
198	Bcl6	0	11	792	741	Epith	Epith	3
199	Bcl6	0	11	867	734	Epith	Epith	3
200	Bcl6	1.4823e-06	11	1214	740	Epith	Epith	3
201	Bcl6	1.53799e-05	11	1277	741	Epith	Epith	3
202	Bcl6	0	11	876	747	Epith	Epith	3
203	Bcl6	6.94644e-08	11	811	743	Epith	Epith	3
204	Bcl6	0	11	652	743	Epith	Epith	3
205	Bcl6	1.97051e-05	11	964	743	Epith	Epith	3
206	Bcl6	0	11	851	746	Epith	Epith	3
207	Bcl6	5.16032e-05	11	1222	748	Epith	Epith	3
208	Bcl6	0	11	645	751	Epith	Epith	3
209	Bcl6	2.46357e-05	11	982	748	Epith	Epith	3
210	Bcl6	8.17448e-07	11	861	749	Epith	Epith	3
211	Bcl6	2.44292e-05	11	946	748	Epith	Epith	3
212	Bcl6	3.4235e-06	11	1045	748	Epith	Epith	3
213	Bcl6	0	11	675	749	Epith	Epith	3
214	Bcl6	5.25918e-06	11	700	750	NA	NA	3
215	Bcl6	0	11	1333	751	S+M+	S+M+	3
216	Bcl6	2.40943e-05	11	920	752	Epith	Epith	3
217	Bcl6	0	11	632	754	Epith	Epith	3
218	Bcl6	8.66344e-05	11	1117	756	Epith	Epith	3
219	Bcl6	0	11	722	753	NA	NA	3
220	Bcl6	4.17464e-06	11	865	758	Lang	Lang	3
221	Bcl6	0	11	656	756	Epith	Epith	3
222	Bcl6	4.81634e-05	11	1072	757	Epith	Epith	3
223	Bcl6	4.0359e-05	11	686	757	Lang	Lang	3
224	Bcl6	0	11	673	762	Lang	Lang	3
225	Bcl6	0.000133725	11	1390	759	NA	NA	3
226	Bcl6	1.3032e-05	11	721	764	Lang	Lang	3
227	Bcl6	0	11	1316	763	S+M+	S+M+	3
228	Bcl6	0	11	648	765	Epith	Epith	3
229	Bcl6	3.522e-05	11	684	768	Lang	Lang	3
230	Bcl6	0.000226468	11	1395	766	Tfh	Tfh	3
231	Bcl6	1.74892e-05	11	1453	763	IRF4BLIMP1	IRF4BLIMP1	3
232	Bcl6	0	11	1004	766	Epith	Epith	3
233	Bcl6	0	11	823	767	Epith	Epith	3
234	Bcl6	1.82051e-05	11	1459	771	IRF4BLIMP1	IRF4BLIMP1	3
235	Bcl6	0	11	864	768	Lang	Lang	3
236	Bcl6	1.51867e-06	11	707	769	Lang	Lang	3
237	Bcl6	0.000197216	11	1384	771	NA	NA	3
238	Bcl6	0	11	873	770	Lang	Lang	3
239	Bcl6	0.000161969	11	1267	771	Tfh	Tfh	3
240	Bcl6	0	11	628	769	Epith	Epith	3
241	Bcl6	0	11	661	772	Lang	Lang	3
242	Bcl6	0	11	842	774	Epith	Epith	3
243	Bcl6	5.75241e-07	11	1227	773	Epith	Epith	3
244	Bcl6	0	11	874	778	Epith	Epith	3
245	Bcl6	0	11	625	779	Lang	Lang	3
246	Bcl6	0.000230239	11	1393	776	IRF4BLIMP1	IRF4BLIMP1	3
247	Bcl6	0	11	863	779	Epith	Epith	3
248	Bcl6	0	11	710	778	NA	NA	3
249	Bcl6	1.53872e-06	11	1028	780	Epith	Epith	3
250	Bcl6	2.58659e-05	11	1095	780	Epith	Epith	3
251	Bcl6	0	11	998	782	Epith	Epith	3
252	Bcl6	5.00733e-05	11	1353	783	NA	NA	3
253	Bcl6	1.68652e-05	11	1470	784	IRF4BLIMP1	IRF4BLIMP1	3
254	Bcl6	0	11	717	785	Epith	Epith	3
255	Bcl6	0	11	650	784	Epith	Epith	3
256	Bcl6	2.94008e-08	11	684	785	Epith	Epith	3
257	Bcl6	0	11	726	784	Epith	Epith	3
258	Bcl6	7.96611e-05	11	1297	786	Epith	Epith	3
259	Bcl6	0.000114125	11	1363	786	NA	NA	3
260	Bcl6	0	11	749	786	Epith	Epith	3
261	Bcl6	0	11	705	790	Epith	Epith	3
262	Bcl6	0	11	663	786	Epith	Epith	3
263	Bcl6	8.03106e-08	11	762	787	Epith	Epith	3
264	Bcl6	8.07581e-07	11	1121	787	Epith	Epith	3
265	Bcl6	0	11	671	796	Epith	Epith	3
266	Bcl6	6.92162e-06	11	1639	793	NA	NA	3
267	Bcl6	1.53688e-06	11	769	794	NA	NA	3
268	Bcl6	0	11	645	794	Epith	Epith	3
269	Bcl6	1.50519e-05	11	923	796	Epith	Epith	3
270	Bcl6	5.81296e-06	11	1243	792	Epith	Epith	3
271	Bcl6	0	11	724	798	Epith	Epith	3
272	Bcl6	0	11	828	797	Epith	Epith	3
273	Bcl6	0	11	841	799	Epith	Epith	3
274	Bcl6	0	11	638	800	Epith	Epith	3
275	Bcl6	0	11	662	801	Epith	Epith	3
276	Bcl6	0	11	623	801	Lang	Lang	3
277	Bcl6	9.15794e-05	11	1141	802	Tfh	Tfh	3
278	Bcl6	2.07667e-05	11	1242	803	NA	NA	3
279	Bcl6	4.13843e-05	11	1331	799	Epith	Epith	3
280	Bcl6	6.54821e-05	11	1344	801	Epith	Epith	3
281	Bcl6	0	11	677	805	Epith	Epith	3
282	Bcl6	0	11	1090	803	S+M+	S+M+	3
283	Bcl6	0	11	1960	803	Macroph	Macroph	3
284	Bcl6	0	11	688	804	Epith	Epith	3
285	Bcl6	0	11	1941	802	NA	NA	3
286	Bcl6	1.20625e-07	11	956	806	Epith	Epith	3
287	Bcl6	0	11	1257	802	Epith	Epith	3
288	Bcl6	0	11	649	810	Epith	Epith	3
289	Bcl6	0	11	1261	812	Epith	Epith	3
290	Bcl6	0	11	1277	808	Epith	Epith	3
291	Bcl6	1.95743e-06	11	1290	813	S+M+	S+M+	3
292	Bcl6	0	11	635	814	Epith	Epith	3
293	Bcl6	0	11	661	816	Epith	Epith	3
294	Bcl6	0	11	1940	818	Macroph	Macroph	3
295	Bcl6	3.33166e-08	11	764	822	Epith	Epith	3
296	Bcl6	3.46144e-05	11	999	823	Epith	Epith	3
297	Bcl6	2.78677e-05	11	1218	824	Epith	Epith	3
298	Bcl6	4.93648e-05	11	1315	822	Epith	Epith	3
299	Bcl6	6.31844e-07	11	855	827	Epith	Epith	3
300	Bcl6	4.87788e-06	11	1039	826	Epith	Epith	3
301	Bcl6	0.000532251	11	1490	827	IRF4BLIMP1	IRF4BLIMP1	3
302	Bcl6	0	11	1915	826	Macroph	Macroph	3
303	Bcl6	0	11	672	829	Epith	Epith	3
304	Bcl6	4.32399e-06	11	813	828	Epith	Epith	3
305	Bcl6	3.51767e-05	11	1065	828	Lang	Lang	3
306	Bcl6	0	11	729	828	Lang	Lang	3
307	Bcl6	9.01487e-05	11	1456	828	Epith	Epith	3
308	Bcl6	3.02909e-07	11	793	832	Epith	Epith	3
309	Bcl6	0	11	743	834	Epith	Epith	3
310	Bcl6	6.28814e-05	11	1465	836	IRF4BLIMP1	IRF4BLIMP1	3
311	Bcl6	0	11	884	835	Epith	Epith	3
312	Bcl6	0	11	834	835	Epith	Epith	3
313	Bcl6	2.32607e-07	11	1164	836	S+M+	S+M+	3
314	Bcl6	0	11	687	835	Epith	Epith	3
315	Bcl6	8.10339e-06	11	1187	839	Epith	Epith	3
316	Bcl6	1.92498e-05	11	1122	839	Epith	Epith	3
317	Bcl6	1.55872e-06	11	765	836	Epith	Epith	3
318	Bcl6	0.000603633	11	1501	841	NA	NA	3
319	Bcl6	2.73219e-05	11	1396	840	Lang	Lang	3
320	Bcl6	0	11	687	844	Epith	Epith	3
321	Bcl6	0	11	723	842	Epith	Epith	3
322	Bcl6	0	11	753	843	Epith	Epith	3
323	Bcl6	8.34928e-06	11	767	846	Epith	Epith	3
324	Bcl6	0	11	865	843	Epith	Epith	3
325	Bcl6	0	11	1336	842	Epith	Epith	3
326	Bcl6	0	11	632	842	NA	NA	3
327	Bcl6	0	11	1002	844	Lang	Lang	3
328	Bcl6	0	11	647	843	Epith	Epith	3
329	Bcl6	2.86591e-06	11	778	844	Epith	Epith	3
330	Bcl6	2.75292e-07	11	947	846	Lang	Lang	3
331	Bcl6	0	11	844	847	Epith	Epith	3
332	Bcl6	4.13265e-05	11	1095	848	Epith	Epith	3
333	Bcl6	0	11	629	852	NA	NA	3
334	Bcl6	0	11	650	852	Epith	Epith	3
335	Bcl6	7.45208e-06	11	789	850	Epith	Epith	3
336	Bcl6	1.42052e-05	11	892	854	Epith	Epith	3
337	Bcl6	1.9211e-06	11	969	851	Lang	Lang	3
338	Bcl6	0	11	1254	854	Epith	Epith	3
339	Bcl6	0	11	1374	855	Epith	Epith	3
340	Bcl6	0	11	683	858	Epith	Epith	3
341	Bcl6	0	11	1155	857	Epith	Epith	3
342	Bcl6	0	11	668	856	Epith	Epith	3
343	Bcl6	0	11	764	858	Epith	Epith	3
344	Bcl6	1.0241e-07	11	1574	859	Lang	Lang	3
345	Bcl6	2.29459e-07	11	844	861	Epith	Epith	3
346	Bcl6	5.76763e-05	11	1437	863	Epith	Epith	3
347	Bcl6	2.51476e-06	11	806	860	Epith	Epith	3
348	Bcl6	0	11	1359	864	Epith	Epith	3
349	Bcl6	9.64093e-06	11	863	862	Epith	Epith	3
350	Bcl6	1.92426e-05	11	928	864	Epith	Epith	3
351	Bcl6	0	11	698	863	Epith	Epith	3
352	Bcl6	1.01433e-06	11	738	866	Epith	Epith	3
353	Bcl6	1.01727e-06	11	880	867	Epith	Epith	3
354	Bcl6	0	11	1299	861	S+M+	S+M+	3
355	Bcl6	1.45324e-07	11	659	870	Epith	Epith	3
356	Bcl6	4.55651e-06	11	796	870	Epith	Epith	3
357	Bcl6	0	11	1343	869	Epith	Epith	3
358	Bcl6	3.55613e-07	11	964	871	Epith	Epith	3
359	Bcl6	0	11	1009	870	Epith	Epith	3
360	Bcl6	1.19951e-05	11	1235	871	Epith	Epith	3
361	Bcl6	5.40668e-05	11	1449	871	Epith	Epith	3
362	Bcl6	6.35793e-07	11	1476	870	Lang	Lang	3
363	Bcl6	4.18055e-07	11	616	873	NA	NA	3
364	Bcl6	0	11	1294	868	S+M+	S+M+	3
365	Bcl6	1.502e-05	11	777	865	Epith	Epith	3
366	Bcl6	0	11	711	875	Epith	Epith	3
367	Bcl6	0	11	1292	879	S+M+	S+M+	3
368	Bcl6	9.12722e-06	11	1421	875	Epith	Epith	3
369	Bcl6	0	11	1200	876	Epith	Epith	3
370	Bcl6	0	11	1095	875	Epith	Epith	3
371	Bcl6	1.18979e-07	11	1147	877	Epith	Epith	3
372	Bcl6	0	11	768	880	NA	NA	3
373	Bcl6	1.33825e-05	11	828	876	Epith	Epith	3
374	Bcl6	1.7144e-05	11	1475	882	Lang	Lang	3
375	Bcl6	2.24532e-06	11	847	881	Epith	Epith	3
376	Bcl6	2.95167e-05	11	863	883	Epith	Epith	3
377	Bcl6	0	11	1172	880	Epith	Epith	3
378	Bcl6	0	11	1372	882	S+M+	S+M+	3
379	Bcl6	4.34936e-07	11	952	883	Epith	Epith	3
380	Bcl6	0	11	1317	883	S+M+	S+M+	3
381	Bcl6	1.40947e-06	11	799	884	Epith	Epith	3
382	Bcl6	0	11	1302	889	Lang	Lang	3
383	Bcl6	1.44407e-07	11	647	885	NA	NA	3
384	Bcl6	0	11	725	887	Epith	Epith	3
385	Bcl6	0	11	737	890	NA	NA	3
386	Bcl6	0	11	817	887	Epith	Epith	3
387	Bcl6	1.35677e-05	11	879	889	Epith	Epith	3
388	Bcl6	2.76877e-07	11	934	889	Epith	Epith	3
389	Bcl6	2.79429e-06	11	781	894	Lang	Lang	3
390	Bcl6	2.89315e-06	11	833	892	Epith	Epith	3
391	Bcl6	3.40253e-07	11	1120	888	Epith	Epith	3
392	Bcl6	0	11	1191	889	Epith	Epith	3
393	Bcl6	0	11	1354	894	Epith	Epith	3
394	Bcl6	6.87343e-08	11	1074	891	Epith	Epith	3
395	Bcl6	0.000111112	11	1519	890	Epith	Epith	3
396	Bcl6	5.1356e-06	11	896	897	Epith	Epith	3
397	Bcl6	0	11	1091	894	Epith	Epith	3
398	Bcl6	3.45596e-05	11	1499	892	Epith	Epith	3
399	Bcl6	0	11	713	897	Epith	Epith	3
400	Bcl6	0	11	858	897	Epith	Epith	3
401	Bcl6	1.10573e-07	11	1058	895	Epith	Epith	3
402	Bcl6	0.000181383	11	1527	900	NA	NA	3
403	Bcl6	0.000322135	11	1580	899	IRF4BLIMP1	IRF4BLIMP1	3
404	Bcl6	1.43854e-05	11	804	899	Epith	Epith	3
405	Bcl6	9.92607e-05	11	1505	900	Epith	Epith	3
406	Bcl6	1.88051e-06	11	817	904	Epith	Epith	3
407	Bcl6	3.50246e-05	11	996	900	Epith	Epith	3
408	Bcl6	0	11	1153	901	Epith	Epith	3
409	Bcl6	0	11	1207	901	Epith	Epith	3
410	Bcl6	0	11	1041	902	Epith	Epith	3
411	Bcl6	0	11	1278	902	Epith	Epith	3
412	Bcl6	0	11	734	903	Epith	Epith	3
413	Bcl6	0	11	976	903	Epith	Epith	3
414	Bcl6	0	11	1249	908	Epith	Epith	3
415	Bcl6	0	11	1182	906	Epith	Epith	3
416	Bcl6	9.78309e-05	11	1511	907	Epith	Epith	3
417	Bcl6	7.41758e-07	11	1491	905	Epith	Epith	3
418	Bcl6	1.14443e-05	11	775	910	Lang	Lang	3
419	Bcl6	3.89995e-06	11	1016	910	Epith	Epith	3
420	Bcl6	1.98427e-08	11	1315	907	Lang	Lang	3
421	Bcl6	3.26836e-06	11	754	909	Epith	Epith	3
422	Bcl6	8.08728e-06	11	848	908	Epith	Epith	3
423	Bcl6	0	11	876	909	Epith	Epith	3
424	Bcl6	7.44825e-06	11	944	910	Epith	Epith	3
425	Bcl6	0	11	962	911	Epith	Epith	3
426	Bcl6	0	11	1096	914	NA	NA	3
427	Bcl6	0	11	1113	910	Epith	Epith	3
428	Bcl6	0	11	1134	910	Epith	Epith	3
429	Bcl6	0	11	1283	915	Epith	Epith	3
430	Bcl6	6.08181e-05	11	1498	910	Epith	Epith	3
431	Bcl6	8.28544e-07	11	908	912	Epith	Epith	3
432	Bcl6	3.45227e-07	11	796	911	Epith	Epith	3
433	Bcl6	0	11	1065	915	Epith	Epith	3
434	Bcl6	0	11	1232	909	Epith	Epith	3
435	Bcl6	0.000102302	11	1502	916	Epith	Epith	3
436	Bcl6	0	11	727	913	Epith	Epith	3
437	Bcl6	1.86465e-07	11	559	917	Epith	Epith	3
438	Bcl6	0	11	790	920	Lang	Lang	3
439	Bcl6	0	11	824	918	Epith	Epith	3
440	Bcl6	0	11	1003	919	Epith	Epith	3
441	Bcl6	7.19765e-07	11	1223	922	NA	NA	3
442	Bcl6	6.5967e-06	11	833	917	Epith	Epith	3
443	Bcl6	5.67892e-06	11	924	917	Epith	Epith	3
444	Bcl6	3.46796e-07	11	737	924	Epith	Epith	3
445	Bcl6	2.8222e-06	11	864	919	Epith	Epith	3
446	Bcl6	9.02646e-07	11	813	924	Epith	Epith	3
447	Bcl6	5.82405e-08	11	1482	918	Epith	Epith	3
448	Bcl6	6.60013e-05	11	1507	923	Epith	Epith	3
449	Bcl6	0	11	780	924	Lang	LangProlif	3
450	Bcl6	0	11	1493	930	S+M+	S+M+Prolif	3
451	Bcl6	0	11	723	928	Epith	Epith	3
452	Bcl6	0	11	769	926	Epith	Epith	3
453	Bcl6	6.76431e-06	11	832	929	Epith	Epith	3
454	Bcl6	5.65855e-06	11	887	927	Epith	Epith	3
455	Bcl6	0	11	1047	927	NA	NA	3
456	Bcl6	0	11	567	929	Epith	Epith	3
457	Bcl6	0	11	974	929	Epith	Epith	3
458	Bcl6	1.54132e-06	11	1257	930	S+M+	S+M+	3
459	Bcl6	0	11	953	932	Epith	Epith	3
460	Bcl6	0	11	995	933	Epith	Epith	3
461	Bcl6	0	11	1109	930	NA	NA	3
462	Bcl6	4.35972e-07	11	1226	935	NA	NA	3
463	Bcl6	3.78949e-06	11	849	933	Epith	Epith	3
464	Bcl6	0	11	917	936	Epith	Epith	3
465	Bcl6	0	11	1125	935	NA	NA	3
466	Bcl6	0	11	1294	934	NA	NA	3
467	Bcl6	0	11	780	935	Epith	Epith	3
468	Bcl6	3.61874e-07	11	1234	941	S+M+	S+M+IFNg	3
469	Bcl6	3.85929e-07	11	758	936	Epith	Epith	3
470	Bcl6	0	11	1026	937	Epith	Epith	3
471	Bcl6	0	11	789	941	Epith	Epith	3
472	Bcl6	2.06105e-06	11	805	939	Epith	Epith	3
473	Bcl6	0	11	1281	942	NA	NA	3
474	Bcl6	6.05517e-08	11	863	944	Epith	Epith	3
475	Bcl6	3.82432e-08	11	567	944	Epith	Epith	3
476	Bcl6	0	11	634	943	NA	NA	3
477	Bcl6	0	11	940	944	Epith	Epith	3
478	Bcl6	0.000345708	11	1663	941	IRF4BLIMP1	IRF4BLIMP1	3
479	Bcl6	0	11	899	944	Epith	Epith	3
480	Bcl6	0	11	973	945	Epith	Epith	3
481	Bcl6	0	11	1272	946	S+M+	S+M+	3
482	Bcl6	1.58948e-07	11	829	947	Epith	Epith	3
483	Bcl6	0	11	876	944	Epith	Epith	3
484	Bcl6	0	11	1414	947	S+M+	S+M+	3
485	Bcl6	0.000294039	11	1668	948	IRF4BLIMP1	IRF4BLIMP1	3
486	Bcl6	0	11	587	944	Epith	Epith	3
487	Bcl6	0	11	1010	949	NA	NA	3
488	Bcl6	0	11	770	950	Epith	Epith	3
489	Bcl6	0	11	886	949	Epith	Epith	3
490	Bcl6	0.000159895	11	1678	951	IRF4BLIMP1	IRF4BLIMP1	3
491	Bcl6	0	11	585	954	Epith	Epith	3
492	Bcl6	0	11	795	955	Epith	Epith	3
493	Bcl6	0	11	955	956	Epith	Epith	3
494	Bcl6	0	11	988	952	Epith	Epith	3
495	Bcl6	3.47586e-08	11	1204	954	NA	NA	3
496	Bcl6	3.95056e-07	11	783	955	Tcy	TcyProlif	3
497	Bcl6	0	11	968	958	Epith	Epith	3
498	Bcl6	7.02718e-07	11	980	960	NA	NA	3
499	Bcl6	0	11	1067	957	Treg	Treg	3
500	Bcl6	0.000110778	11	1698	955	IRF4BLIMP1	IRF4BLIMP1	3
501	Bcl6	1.02241e-05	11	809	957	Epith	Epith	3
502	Bcl6	2.8709e-06	11	850	956	Epith	Epith	3
503	Bcl6	0	11	1387	957	S+M+	S+M+	3
504	Bcl6	2.62278e-05	11	1626	956	S+M+	S+M+	3
505	Bcl6	0	11	690	960	NA	NA	3
506	Bcl6	0	11	756	954	Epith	Epith	3
507	Bcl6	0	11	895	959	Epith	Epith	3
508	Bcl6	0	11	1509	959	S+M+	S+M+Prolif	3
509	Bcl6	0	11	820	961	Epith	Epith	3
510	Bcl6	5.55158e-05	11	1550	960	Epith	Epith	3
511	Bcl6	0	11	773	965	Epith	Epith	3
512	Bcl6	4.09971e-05	11	1654	960	IRF4BLIMP1	IRF4BLIMP1	3
513	Bcl6	0	11	659	960	Epith	Epith	3
514	Bcl6	0	11	910	964	Epith	Epith	3
515	Bcl6	3.59733e-06	11	1640	966	S+M+	S+M+	3
516	Bcl6	0	11	569	963	Epith	Epith	3
517	Bcl6	0	11	749	966	Epith	Epith	3
518	Bcl6	2.02106e-08	11	931	965	Epith	Epith	3
519	Bcl6	5.00296e-06	11	1708	968	IRF4BLIMP1	IRF4BLIMP1	3
520	Bcl6	0	11	854	968	Epith	Epith	3
521	Bcl6	0	11	657	970	Epith	Epith	3
522	Bcl6	0	11	1281	965	Epith	Epith	3
523	Bcl6	0	11	1294	969	Epith	Epith	3
524	Bcl6	0	11	591	970	Epith	Epith	3
525	Bcl6	5.64121e-06	11	831	969	Epith	Epith	3
526	Bcl6	0	11	1303	973	Epith	Epith	3
527	Bcl6	0.000111696	11	1654	971	NA	NA	3
528	Bcl6	4.34843e-07	11	791	972	Epith	Epith	3
529	Bcl6	1.56405e-05	11	803	970	Epith	Epith	3
530	Bcl6	0.000164238	11	1665	972	IRF4BLIMP1	IRF4BLIMP1	3
531	Bcl6	0	11	756	980	Epith	Epith	3
532	Bcl6	2.59507e-06	11	544	974	Epith	Epith	3
533	Bcl6	0	11	1495	973	S+M+	S+M+	3
534	Bcl6	2.31167e-05	11	813	976	Epith	Epith	3
535	Bcl6	0	11	556	974	Epith	Epith	3
536	Bcl6	4.54814e-08	11	880	977	Epith	Epith	3
537	Bcl6	0	11	643	978	Epith	Epith	3
538	Bcl6	0	11	1331	977	Epith	Epith	3
539	Bcl6	6.51631e-07	11	1566	974	S+M+	S+M+	3
540	Bcl6	0	11	564	982	Epith	Epith	3
541	Bcl6	1.18636e-06	11	1189	980	NA	NA	3
542	Bcl6	0	11	1569	983	Epith	Epith	3
543	Bcl6	0	11	807	984	Epith	Epith	3
544	Bcl6	0	11	773	986	Epith	Epith	3
545	Bcl6	0	11	1338	985	Epith	Epith	3
546	Bcl6	0	11	1571	990	Epith	Epith	3
547	Bcl6	0	11	803	990	Epith	Epith	3
548	Bcl6	0	11	1341	994	Epith	Epith	3
549	Bcl6	3.49409e-06	11	834	988	Epith	Epith	3
550	Bcl6	1.16304e-06	11	848	982	Epith	Epith	3
551	Bcl6	0	11	1067	989	Th	ThCD69+	3
552	Bcl6	0	11	1277	989	S+M+	S+M+	3
553	Bcl6	9.74699e-05	11	1638	992	IRF4BLIMP1	IRF4BLIMP1	3
554	Bcl6	9.59687e-08	11	556	991	Epith	Epith	3
555	Bcl6	2.61322e-06	11	861	1002	Tcy	TcyProlif	3
556	Bcl6	3.6917e-07	11	1277	1000	Epith	Epith	3
557	Bcl6	0	11	1501	993	S+M+	S+M+	3
558	Bcl6	0	11	817	998	Epith	Epith	3
559	Bcl6	4.60998e-08	11	830	1005	Epith	Epith	3
560	Bcl6	0	11	553	1002	Epith	Epith	3
561	Bcl6	0	11	538	1004	Epith	Epith	3
562	Bcl6	0	11	570	1001	Epith	Epith	3
563	Bcl6	0	11	1111	1001	NA	NA	3
564	Bcl6	0	11	1505	1004	S+M+	S+M+	3
565	Bcl6	9.13258e-07	11	787	1005	Epith	Epith	3
566	Bcl6	2.97551e-06	11	1192	1003	NA	NA	3
567	Bcl6	0	11	799	1008	Epith	Epith	3
568	Bcl6	8.92815e-06	11	1416	1004	S+M+	S+M+IFNg	3
569	Bcl6	9.55616e-05	11	1620	1006	NA	NA	3
570	Bcl6	0	11	1060	1011	NA	NA	3
571	Bcl6	1.46904e-05	11	1441	1011	NA	NA	3
572	Bcl6	6.16076e-05	11	1738	1007	IRF4BLIMP1	IRF4BLIMP1	3
573	Bcl6	0	11	1091	1006	NA	NA	3
574	Bcl6	3.3589e-07	11	598	1012	NA	NA	3
575	Bcl6	7.80513e-08	11	1043	1013	NA	NA	3
576	Bcl6	0	11	763	1009	Epith	Epith	3
577	Bcl6	0	11	814	1017	Epith	Epith	3
578	Bcl6	0	11	1335	1011	Epith	Epith	3
579	Bcl6	0	11	840	1018	Epith	Epith	3
580	Bcl6	0	11	854	1020	NA	NA	3
581	Bcl6	4.48795e-06	11	1747	1017	IRF4BLIMP1	IRF4BLIMP1	3
582	Bcl6	8.57896e-05	11	1431	1015	Macroph	Macroph	3
583	Bcl6	0	11	1666	1018	S+M+	S+M+	3
584	Bcl6	0	11	1340	1015	Epith	Epith	3
585	Bcl6	2.18964e-05	11	1421	1022	S+M+	S+M+IFNg	3
586	Bcl6	4.44222e-08	11	716	1018	NA	NA	3
587	Bcl6	0	11	768	1023	Epith	Epith	3
588	Bcl6	0	11	799	1018	Epith	Epith	3
589	Bcl6	0	11	1029	1020	Macroph	MacrophTIM3	3
590	Bcl6	1.8359e-06	11	1181	1019	cDC1	cDC1	3
591	Bcl6	2.84778e-06	11	1206	1017	NA	NA	3
592	Bcl6	0	11	1336	1024	Epith	Epith	3
593	Bcl6	0	11	540	1022	Epith	Epith	3
594	Bcl6	0	11	1012	1021	NA	NA	3
595	Bcl6	3.8827e-08	11	913	1022	Treg	Treg	3
596	Bcl6	0	11	1077	1024	NA	NA	3
597	Bcl6	0	11	1349	1021	Epith	Epith	3
598	Bcl6	2.52215e-07	11	1313	1025	S+M+	S+M+IFNg	3
599	Bcl6	0	11	829	1025	Epith	Epith	3
600	Bcl6	5.08634e-07	11	1148	1027	NA	NA	3
601	Bcl6	2.12299e-05	11	549	1027	NA	NA	3
602	Bcl6	1.43053e-07	11	1131	1028	Treg	Treg	3
603	Bcl6	5.41662e-06	11	1676	1028	Epith	Epith	3
604	Bcl6	7.39476e-06	11	560	1029	NA	NA	3
605	Bcl6	0	11	1469	1028	S+M+	S+M+	3
606	Bcl6	0	11	1103	1031	NA	NA	3
607	Bcl6	0	11	784	1029	Epith	Epith	3
608	Bcl6	0	11	1351	1036	Epith	Epith	3
609	Bcl6	9.08845e-07	11	884	1033	NA	NA	3
610	Bcl6	0	11	1194	1035	NA	NA	3
611	Bcl6	0	11	589	1035	Epith	Epith	3
612	Bcl6	2.27747e-07	11	636	1035	NA	NA	3
613	Bcl6	0	11	799	1030	Epith	Epith	3
614	Bcl6	1.26053e-06	11	1014	1034	cDC1	cDC1	3
615	Bcl6	1.18969e-06	11	815	1039	Epith	Epith	3
616	Bcl6	1.16399e-05	11	555	1039	NA	NA	3
617	Bcl6	1.37995e-06	11	1515	1039	S+M+	S+M+	3
618	Bcl6	0	11	1095	1044	Treg	Treg	3
619	Bcl6	0	11	1386	1036	S+M+	S+M+	3
620	Bcl6	0	11	1088	1047	Treg	Treg	3
621	Bcl6	0	11	1380	1045	S+M+	S+M+	3
622	Bcl6	0	11	1025	1045	NA	NA	3
623	Bcl6	0	11	772	1046	Epith	Epith	3
624	Bcl6	0	11	1167	1047	Th	Th	3
625	Bcl6	0	11	1074	1051	NA	NA	3
626	Bcl6	0	11	1223	1049	NA	NA	3
627	Bcl6	2.61957e-07	11	1394	1052	S+M+	S+M+	3
628	Bcl6	0	11	1459	1051	S+M+	S+M+IFNg	3
629	Bcl6	0	11	787	1048	Epith	Epith	3
630	Bcl6	0	11	800	1058	Epith	Epith	3
631	Bcl6	0.000508615	11	1757	1054	IRF4BLIMP1	IRF4BLIMP1	3
632	Bcl6	0	11	814	1056	NA	NA	3
633	Bcl6	0	11	1148	1055	NA	NA	3
634	Bcl6	1.26151e-05	11	1182	1055	Macroph	Macroph	3
635	Bcl6	0	11	569	1060	Epith	Epith	3
636	Bcl6	0	11	936	1055	NA	NA	3
637	Bcl6	0	11	1429	1057	S+M+	S+M+	3
638	Bcl6	3.03159e-07	11	923	1060	NA	NA	3
639	Bcl6	0	11	781	1066	Epith	Epith	3
640	Bcl6	0	11	1104	1062	NA	NA	3
641	Bcl6	0	11	736	1063	Epith	Epith	3
642	Bcl6	2.59252e-05	11	1651	1062	Epith	Epith	3
643	Bcl6	0	11	1409	1061	S+M+	S+M+IFNg	3
644	Bcl6	0	11	938	1065	NA	NA	3
645	Bcl6	2.67702e-06	11	1244	1063	Macroph	Macroph	3
646	Bcl6	4.4584e-06	11	1504	1066	Epith	Epith	3
647	Bcl6	0	11	937	1072	NA	NA	3
648	Bcl6	5.10335e-08	11	1178	1072	NA	NA	3
649	Bcl6	1.62153e-06	11	1301	1070	cDC2	cDC2	3
650	Bcl6	0.000134661	11	1689	1069	Tfh	Tfh	3
651	Bcl6	7.71442e-05	11	1208	1070	cDC1	cDC1TIM3+	3
652	Bcl6	0	11	1399	1074	S+M+	S+M+	3
653	Bcl6	9.29496e-05	11	1710	1070	Lang	Lang	3
654	Bcl6	0	11	657	1070	Epith	Epith	3
655	Bcl6	0	11	1385	1074	S+M+	S+M+	3
656	Bcl6	0	11	957	1075	NA	NA	3
657	Bcl6	5.26256e-05	11	588	1073	NA	NA	3
658	Bcl6	0	11	665	1077	Epith	Epith	3
659	Bcl6	0	11	752	1073	Epith	Epith	3
660	Bcl6	0	11	1050	1075	NA	NA	3
661	Bcl6	0	11	1085	1074	cDC1	cDC1	3
662	Bcl6	0	11	890	1071	NA	NA	3
663	Bcl6	0	11	1097	1077	cDC1	cDC1	3
664	Bcl6	2.19029e-07	11	821	1075	NA	NA	3
665	Bcl6	6.21545e-05	11	902	1078	NA	NA	3
666	Bcl6	3.9711e-06	11	1120	1077	NA	NA	3
667	Bcl6	2.46286e-05	11	1194	1079	cDC1	cDC1TIM3+	3
668	Bcl6	0	11	1415	1073	S+M+	S+M+IFNg	3
669	Bcl6	0	11	811	1080	Epith	Epith	3
670	Bcl6	9.64941e-05	11	1280	1078	cDC1	cDC1TIM3+	3
671	Bcl6	2.59068e-05	11	593	1082	NA	NA	3
672	Bcl6	0	11	937	1079	Macroph	Macroph	3
673	Bcl6	1.95115e-06	11	1074	1079	NA	NA	3
674	Bcl6	4.2152e-06	11	1545	1080	Epith	Epith	3
675	Bcl6	0	11	766	1079	Epith	Epith	3
676	Bcl6	0	11	1437	1076	S+M+	S+M+	3
677	Bcl6	0	11	933	1082	Macroph	Macroph	3
678	Bcl6	2.12342e-06	11	1414	1085	S+M+	S+M+IFNg	3
679	Bcl6	0	11	1442	1088	S+M+	S+M+	3
680	Bcl6	1.83844e-07	11	788	1079	Tcy	TcyProlif	3
681	Bcl6	2.14054e-07	11	976	1084	NA	NA	3
682	Bcl6	0	11	1248	1085	NA	NA	3
683	Bcl6	0	11	794	1081	Tcy	TcyProlif	3
684	Bcl6	0.000288416	11	931	1091	NA	NA	3
685	Bcl6	0	11	774	1085	NA	NA	3
686	Bcl6	1.10417e-05	11	1154	1086	Th	Th	3
687	Bcl6	0	11	1166	1085	NA	NA	3
688	Bcl6	0	11	781	1091	Tcy	TcyProlif	3
689	Bcl6	0	11	800	1088	Epith	Epith	3
690	Bcl6	0	11	1460	1093	S+M+	S+M+	3
691	Bcl6	0	11	711	1086	Epith	Epith	3
692	Bcl6	0	11	1345	1090	NA	NA	3
693	Bcl6	0	11	1322	1090	NA	NA	3
694	Bcl6	0	11	1048	1087	Macroph	Macroph	3
695	Bcl6	0	11	691	1090	Epith	Epith	3
696	Bcl6	2.61957e-07	11	1515	1092	Epith	Epith	3
697	Bcl6	0.000247512	11	1752	1093	Tfh	Tfh	3
698	Bcl6	0.000401849	11	906	1094	NA	NA	3
699	Bcl6	6.63436e-08	11	1125	1094	Macroph	Macroph	3
700	Bcl6	0	11	1048	1096	Macroph	MacrophTIM3	3
701	Bcl6	0	11	1286	1094	cDC1	cDC1	3
702	Bcl6	2.75765e-07	11	1535	1092	Epith	Epith	3
703	Bcl6	1.09865e-05	11	1530	1095	Epith	Epith	3
704	Bcl6	0	11	731	1096	Epith	Epith	3
705	Bcl6	0	11	1499	1097	Epith	Epith	3
706	Bcl6	0	11	1304	1096	cDC1	cDC1	3
707	Bcl6	0	11	753	1098	Epith	Epith	3
708	Bcl6	2.04626e-05	11	1527	1104	S-M+	S-M+	3
709	Bcl6	0	11	1046	1105	Macroph	MacrophcMAF	3
710	Bcl6	0	11	1144	1099	NA	NA	3
711	Bcl6	0	11	790	1100	Epith	Epith	3
712	Bcl6	0	11	802	1104	NA	NA	3
713	Bcl6	0	11	1161	1103	NA	NA	3
714	Bcl6	3.44559e-07	11	768	1105	NA	NA	3
715	Bcl6	0.000837451	11	923	1104	NA	NA	3
716	Bcl6	0	11	1061	1103	NA	NA	3
717	Bcl6	0	11	1307	1107	NA	NA	3
718	Bcl6	0	11	784	1109	NA	NA	3
719	Bcl6	6.65364e-06	11	1640	1104	NA	NA	3
720	Bcl6	0.000205861	11	1761	1106	Tfh	Tfh	3
721	Bcl6	0	11	668	1102	Epith	Epith	3
722	Bcl6	1.14806e-05	11	968	1107	Th	Th	3
723	Bcl6	0	11	1385	1108	Lang	Lang	3
724	Bcl6	5.56618e-06	11	1631	1110	Epith	Epith	3
725	Bcl6	0	11	710	1112	Epith	Epith	3
726	Bcl6	0	11	1253	1111	NA	NA	3
727	Bcl6	0	11	671	1119	Epith	Epith	3
728	Bcl6	1.00561e-06	11	992	1109	Treg	Treg	3
729	Bcl6	0	11	1672	1111	Epith	Epith	3
730	Bcl6	0	11	749	1115	Epith	Epith	3
731	Bcl6	0	11	1287	1114	Macroph	Macroph	3
732	Bcl6	0	11	689	1115	Epith	Epith	3
733	Bcl6	0.000338248	11	893	1118	NA	NA	3
734	Bcl6	1.48185e-06	11	827	1115	NA	NA	3
735	Bcl6	0	11	1503	1116	Epith	Epith	3
736	Bcl6	2.40737e-06	11	1546	1119	Epith	Epith	3
737	Bcl6	0	11	1148	1119	NA	NA	3
738	Bcl6	0	11	1421	1120	S+M+	S+M+	3
739	Bcl6	4.13768e-05	11	641	1122	NA	NA	3
740	Bcl6	9.01669e-07	11	1000	1125	NA	NA	3
741	Bcl6	1.22072e-06	11	1073	1123	Treg	TregTIM3+	3
742	Bcl6	0	11	1957	1122	S+M+	S+M+	3
743	Bcl6	0	11	1305	1124	NA	NA	3
744	Bcl6	0.000249659	11	1744	1125	NA	NA	3
745	Bcl6	0	11	1968	1126	Lang	Lang	3
746	Bcl6	0	11	1710	1124	S+M+	S+M+Prolif	3
747	Bcl6	0	11	831	1128	Tcy	TcyTransition	3
748	Bcl6	0	11	1484	1123	S+M+	S+M+Prolif	3
749	Bcl6	0	11	1502	1127	Epith	Epith	3
750	Bcl6	0	11	747	1128	NA	NA	3
751	Bcl6	0	11	850	1127	Tcy	TcyAnergic	3
752	Bcl6	2.18924e-08	11	1519	1127	Epith	Epith	3
753	Bcl6	9.72994e-06	11	1799	1128	S+M+	S+M+	3
754	Bcl6	0	11	1143	1133	Tcy	TcyActive	3
755	Bcl6	4.94139e-06	11	1174	1129	cDC1	cDC1	3
756	Bcl6	2.29223e-05	11	1236	1129	cDC1	cDC1TIM3+	3
757	Bcl6	0	11	698	1133	NA	NA	3
758	Bcl6	0	11	1483	1135	S+M+	S+M+Prolif	3
759	Bcl6	0	11	810	1132	NA	NA	3
760	Bcl6	0	11	818	1134	NA	NA	3
761	Bcl6	0	11	619	1135	NA	NA	3
762	Bcl6	0	11	629	1135	NA	NA	3
763	Bcl6	0	11	1490	1141	S+M+	S+M+Prolif	3
764	Bcl6	0	11	636	1137	Epith	Epith	3
765	Bcl6	0	11	840	1136	Tcy	TcyProlif	3
766	Bcl6	2.66766e-07	11	1534	1137	Epith	Epith	3
767	Bcl6	0.000102721	11	1749	1137	Epith	Epith	3
768	Bcl6	0	11	719	1137	NA	NA	3
769	Bcl6	0	11	799	1139	Epith	Epith	3
770	Bcl6	0.000216209	11	933	1137	Lang	Lang	3
771	Bcl6	9.81313e-05	11	899	1139	Lang	Lang	3
772	Bcl6	1.8641e-07	11	1023	1139	NA	NA	3
773	Bcl6	0	11	1118	1141	NA	NA	3
774	Bcl6	0	11	1392	1138	Lang	Lang	3
775	Bcl6	0	11	910	1144	NA	NA	3
776	Bcl6	0	11	937	1145	Lang	Lang	3
777	Bcl6	0	11	1935	1141	IRF4BLIMP1	IRF4BLIMP1	3
778	Bcl6	3.55485e-06	11	771	1142	NA	NA	3
779	Bcl6	0	11	825	1143	Epith	Epith	3
780	Bcl6	0	11	1163	1144	NA	NA	3
781	Bcl6	0	11	1543	1145	S+M+	S+M+Prolif	3
782	Bcl6	0	11	1945	1144	IRF4BLIMP1	IRF4BLIMP1	3
783	Bcl6	0	11	1566	1140	Epith	Epith	3
784	Bcl6	0	11	1193	1147	Tcy	TcyActive	3
785	Bcl6	1.39352e-07	11	1273	1143	NA	NA	3
786	Bcl6	0	11	1800	1146	Epith	Epith	3
787	Bcl6	0	11	1952	1149	IRF4BLIMP1	IRF4BLIMP1	3
788	Bcl6	0	11	1244	1145	NA	NA	3
789	Bcl6	6.82862e-06	11	1814	1150	Epith	Epith	3
790	Bcl6	4.14808e-07	11	854	1148	Epith	Epith	3
791	Bcl6	0	11	1517	1150	Epith	Epith	3
792	Bcl6	0	11	1558	1155	S+M+	S+M+Prolif	3
793	Bcl6	3.65546e-06	11	745	1149	Macroph	Macroph	3
794	Bcl6	0	11	941	1153	NA	NA	3
795	Bcl6	0	11	1393	1153	S+M+	S+M+	3
796	Bcl6	0	11	1436	1149	S+M+	S+M+	3
797	Bcl6	0	11	824	1154	Epith	Epith	3
798	Bcl6	0	11	1241	1156	cDC1	cDC1	3
799	Bcl6	1.2015e-05	11	1266	1151	cDC1	cDC1TIM3+	3
800	Bcl6	0	11	1411	1152	S+M+	S+M+	3
801	Bcl6	1.48189e-05	11	1274	1160	NA	NA	3
802	Bcl6	0	11	1294	1157	NA	NA	3
803	Bcl6	1.17628e-06	11	1711	1158	Epith	Epith	3
804	Bcl6	5.64996e-06	11	709	1159	NA	NA	3
805	Bcl6	0	11	811	1159	Epith	Epith	3
806	Bcl6	0	11	1254	1161	cDC1	cDC1	3
807	Bcl6	0	11	1364	1155	S+M+	S+M+	3
808	Bcl6	0	11	795	1159	Epith	Epith	3
809	Bcl6	2.39561e-06	11	872	1158	NA	NA	3
810	Bcl6	0	11	1012	1160	NA	NA	3
811	Bcl6	0	11	1414	1163	S+M+	S+M+	3
812	Bcl6	0	11	1441	1166	S+M+	S+M+	3
813	Bcl6	9.46861e-07	11	842	1164	Epith	Epith	3
814	Bcl6	0	11	1537	1163	S+M+	S+M+Prolif	3
815	Bcl6	0.000138857	11	1906	1160	IRF4BLIMP1	IRF4BLIMP1	3
816	Bcl6	1.25589e-07	11	1029	1163	Treg	Treg	3
817	Bcl6	0	11	921	1160	NA	NA	3
818	Bcl6	0	11	1047	1163	NA	NA	3
819	Bcl6	1.74389e-07	11	1138	1164	NA	NA	3
820	Bcl6	6.24233e-05	11	1910	1168	NA	NA	3
821	Bcl6	0	11	1984	1165	S+M+	S+M+	3
822	Bcl6	2.88684e-06	11	1129	1167	cDC2	cDC2TIM3+	3
823	Bcl6	6.66946e-05	11	1921	1167	S-M+	S-M+	3
824	Bcl6	1.47848e-06	11	734	1167	NA	NA	3
825	Bcl6	0	11	933	1170	NA	NA	3
826	Bcl6	2.68881e-07	11	1101	1166	NA	NA	3
827	Bcl6	0	11	1425	1169	S+M+	S+M+	3
828	Bcl6	1.6765e-06	11	868	1173	Epith	Epith	3
829	Bcl6	8.43648e-07	11	779	1170	Epith	Epith	3
830	Bcl6	2.25526e-06	11	1576	1169	Epith	Epith	3
831	Bcl6	8.15568e-06	11	1934	1172	S+M+	S+M+	3
832	Bcl6	5.12048e-08	11	1067	1173	NA	NA	3
833	Bcl6	0	11	1190	1174	NA	NA	3
834	Bcl6	0	11	1222	1173	Th	ThCD69+	3
835	Bcl6	0	11	1114	1175	cDC2	cDC2	3
836	Bcl6	0	11	1322	1172	NA	NA	3
837	Bcl6	0	11	1433	1180	S+M+	S+M+	3
838	Bcl6	0	11	827	1175	Epith	Epith	3
839	Bcl6	0	11	1256	1178	cDC1	cDC1	3
840	Bcl6	3.79106e-07	11	1673	1172	Epith	Epith	3
841	Bcl6	0	11	1052	1178	Macroph	MacrophcMAF	3
842	Bcl6	0	11	1541	1178	Epith	Epith	3
843	Bcl6	0	11	963	1179	NA	NA	3
844	Bcl6	0	11	1326	1182	NA	NA	3
845	Bcl6	0	11	845	1178	Epith	Epith	3
846	Bcl6	4.89071e-07	11	1570	1182	Epith	Epith	3
847	Bcl6	7.70543e-06	11	1290	1180	cDC1	cDC1TIM3+	3
848	Bcl6	2.90648e-07	11	1666	1184	Epith	Epith	3
849	Bcl6	0.000166753	11	1767	1180	Tfh	Tfh	3
850	Bcl6	0	11	2016	1178	IRF4BLIMP1	IRF4BLIMP1	3
851	Bcl6	0	11	753	1180	Epith	Epith	3
852	Bcl6	2.61733e-08	11	1361	1176	S+M+	S+M+	3
853	Bcl6	0	11	850	1182	Epith	Epith	3
854	Bcl6	0	11	2028	1183	IRF4BLIMP1	IRF4BLIMP1	3
855	Bcl6	0	11	886	1183	Epith	Epith	3
856	Bcl6	0	11	1273	1189	NA	NA	3
857	Bcl6	2.36312e-06	11	1596	1185	NA	NA	3
858	Bcl6	1.22399e-07	11	1696	1184	Epith	Epith	3
859	Bcl6	5.36332e-06	11	817	1186	Epith	Epith	3
860	Bcl6	0	11	1503	1184	NA	NA	3
861	Bcl6	2.46798e-06	11	773	1189	Epith	Epith	3
862	Bcl6	0	11	846	1189	Epith	Epith	3
863	Bcl6	0	11	1206	1190	NA	NA	3
864	Bcl6	5.75812e-08	11	1941	1189	Epith	Epith	3
865	Bcl6	0	11	861	1190	Epith	Epith	3
866	Bcl6	4.05703e-06	11	1380	1192	S+M+	S+M+Prolif	3
867	Bcl6	0	11	1498	1193	NA	NA	3
868	Bcl6	1.9747e-05	11	805	1189	NA	NA	3
869	Bcl6	3.0358e-05	11	1771	1191	Epith	Epith	3
870	Bcl6	1.16586e-05	11	808	1197	NA	NA	3
871	Bcl6	0	11	900	1195	NA	NA	3
872	Bcl6	2.10179e-07	11	658	1198	S+M+	S+M+	3
873	Bcl6	2.0453e-06	11	1084	1197	NA	NA	3
874	Bcl6	2.71997e-08	11	1530	1199	S+M+	S+M+	3
875	Bcl6	0	11	1616	1199	S+M+	S+M+	3
876	Bcl6	1.78279e-05	11	1458	1200	S+M+	S+M+	3
877	Bcl6	0	11	782	1201	Epith	Epith	3
878	Bcl6	3.25754e-06	11	813	1202	NA	NA	3
879	Bcl6	1.28227e-07	11	821	1201	NA	NA	3
880	Bcl6	0	11	1246	1194	Treg	Treg	3
881	Bcl6	0.000196782	11	1909	1200	Tfh	Tfh	3
882	Bcl6	7.85641e-06	11	687	1201	NA	NA	3
883	Bcl6	0	11	750	1202	Epith	Epith	3
884	Bcl6	0	11	889	1202	NA	NA	3
885	Bcl6	6.50134e-06	11	1305	1202	NA	NA	3
886	Bcl6	5.36345e-08	11	1638	1201	S+M+	S+M+	3
887	Bcl6	0	11	599	1202	S+M+	S+M+	3
888	Bcl6	0	11	842	1204	Epith	Epith	3
889	Bcl6	0	11	873	1204	Lang	Lang	3
890	Bcl6	0	11	1279	1205	Macroph	Macroph	3
891	Bcl6	4.37851e-05	11	1201	1205	Treg	TregTIM3+	3
892	Bcl6	0	11	1239	1201	Treg	Treg	3
893	Bcl6	3.34218e-05	11	1123	1203	cDC1	cDC1	3
894	Bcl6	0.000140896	11	1906	1208	NA	NA	3
895	Bcl6	0	11	2047	1209	S+M+	S+M+	3
896	Bcl6	1.9539e-06	11	1240	1213	Th	ThCD69+TIM3+	3
897	Bcl6	0	11	1475	1208	S+M+	S+M+	3
898	Bcl6	0	11	918	1212	NA	NA	3
899	Bcl6	7.92341e-06	11	1155	1213	NA	NA	3
900	Bcl6	0	11	1660	1207	S+M+	S+M+Prolif	3
901	Bcl6	5.66764e-06	11	1890	1211	S+M+	S+M+	3
902	Bcl6	5.92583e-08	11	939	1213	Tcy	TcyAnergic	3
903	Bcl6	1.31592e-05	11	1915	1214	Epith	Epith	3
904	Bcl6	0	11	1547	1214	S+M+	S+M+	3
905	Bcl6	0	11	1666	1216	NA	NA	3
906	Bcl6	8.62209e-06	11	1118	1218	NA	NA	3
907	Bcl6	0	11	767	1215	Epith	Epith	3
908	Bcl6	0	11	1479	1217	NA	NA	3
909	Bcl6	3.67948e-06	11	1964	1212	S+M+	S+M+	3
910	Bcl6	3.76766e-08	11	1616	1217	Epith	Epith	3
911	Bcl6	1.55469e-05	11	1874	1214	S+M+	S+M+	3
912	Bcl6	0	11	889	1219	Lang	LangProlif	3
913	Bcl6	0	11	1709	1217	Epith	Epith	3
914	Bcl6	5.6741e-05	11	2025	1216	NA	NA	3
915	Bcl6	0	11	785	1218	Epith	Epith	3
916	Bcl6	5.13258e-05	11	1208	1220	Macroph	Macroph	3
917	Bcl6	0	11	1392	1218	S+M+	S+M+Prolif	3
918	Bcl6	0	11	1437	1220	S+M+	S+M+Prolif	3
919	Bcl6	2.9415e-05	11	1453	1218	S+M+	S+M+	3
920	Bcl6	0	11	1965	1224	Epith	Epith	3
921	Bcl6	4.67552e-05	11	2029	1222	S+M+	S+M+	3
922	Bcl6	1.00388e-07	11	1862	1230	Epith	Epith	3
923	Bcl6	4.99386e-05	11	1457	1225	S+M+	S+M+	3
924	Bcl6	0	11	1665	1227	Epith	Epith	3
925	Bcl6	1.82445e-05	11	1800	1226	Epith	Epith	3
926	Bcl6	4.08597e-05	11	2038	1228	S+M+	S+M+	3
927	Bcl6	0	11	2068	1225	S+M+	S+M+IFNg	3
928	Bcl6	0	11	1400	1231	S+M+	S+M+Prolif	3
929	Bcl6	0	11	1635	1225	S+M+	S+M+Prolif	3
930	Bcl6	0	11	1650	1228	NA	NA	3
931	Bcl6	0	11	1750	1230	Epith	Epith	3
932	Bcl6	0	11	953	1227	Macroph	Macroph	3
933	Bcl6	2.50684e-06	11	1299	1228	NA	NA	3
934	Bcl6	0	11	758	1229	Epith	Epith	3
935	Bcl6	0	11	944	1229	Macroph	MacrophcMAF	3
936	Bcl6	0	11	1311	1228	NA	NA	3
937	Bcl6	7.96656e-07	11	1467	1231	S+M+	S+M+	3
938	Bcl6	0	11	1709	1230	Epith	Epith	3
939	Bcl6	0	11	1699	1232	Epith	Epith	3
940	Bcl6	5.64446e-05	11	1261	1232	Th	ThCD69+TIM3+	3
941	Bcl6	0	11	797	1231	Epith	Epith	3
942	Bcl6	3.66803e-08	11	878	1230	Lang	Lang	3
943	Bcl6	0	11	935	1232	cDC1	cDC1	3
944	Bcl6	0	11	1347	1232	NA	NA	3
945	Bcl6	0	11	1370	1233	S+M+	S+M+	3
946	Bcl6	9.70631e-06	11	1162	1234	NA	NA	3
947	Bcl6	1.13277e-06	11	1224	1230	NA	NA	3
948	Bcl6	0	11	1499	1237	S-M+	S-M+	3
949	Bcl6	0	11	1722	1238	Epith	Epith	3
950	Bcl6	1.6233e-07	11	1233	1240	NA	NA	3
951	Bcl6	9.59687e-08	11	791	1240	Tcy	TcyProlif	3
952	Bcl6	1.97209e-07	11	775	1241	Tcy	TcyProlif	3
953	Bcl6	0	11	954	1242	NA	NA	3
954	Bcl6	3.50748e-06	11	1678	1243	Lang	Lang	3
955	Bcl6	0	11	1693	1243	NA	NA	3
956	Bcl6	0	11	2081	1245	S+M+	S+M+	3
957	Bcl6	0	11	934	1247	NA	NA	3
958	Bcl6	5.74723e-05	11	1240	1249	NA	NA	3
959	Bcl6	0	11	1982	1244	Epith	Epith	3
960	Bcl6	7.05949e-06	11	861	1245	Epith	Epith	3
961	Bcl6	0	11	880	1247	Epith	Epith	3
962	Bcl6	4.7784e-06	11	1809	1246	NA	NA	3
963	Bcl6	5.84989e-05	11	1959	1247	Epith	Epith	3
964	Bcl6	0	11	1707	1251	S+M+	S+M+Prolif	3
965	Bcl6	1.00242e-06	11	834	1246	Epith	Epith	3
966	Bcl6	2.42488e-06	11	1573	1253	S+M+	S+M+Prolif	3
967	Bcl6	1.09274e-05	11	1993	1254	S+M+	S+M+	3
968	Bcl6	1.37935e-06	11	651	1253	NA	NA	3
969	Bcl6	0	11	795	1253	NA	NA	3
970	Bcl6	6.00749e-08	11	837	1258	Epith	Epith	3
971	Bcl6	0	11	955	1254	Th	ThCD69+	3
972	Bcl6	0	11	817	1254	Epith	Epith	3
973	Bcl6	1.9261e-07	11	1337	1255	S+M+	S+M+	3
974	Bcl6	6.13562e-06	11	533	1258	NA	NA	3
975	Bcl6	9.30428e-08	11	801	1262	NA	NA	3
976	Bcl6	0	11	810	1263	NA	NA	3
977	Bcl6	1.07622e-05	11	1480	1254	S+M+	S+M+	3
978	Bcl6	0	11	880	1264	NA	NA	3
979	Bcl6	0	11	1752	1255	Epith	Epith	3
980	Bcl6	7.57171e-05	11	1949	1260	NA	NA	3
981	Bcl6	5.2769e-07	11	946	1263	Th	Th	3
982	Bcl6	0	11	1645	1257	S+M+	S+M+Prolif	3
983	Bcl6	2.23638e-05	11	2074	1261	NA	NA	3
984	Bcl6	1.78817e-07	11	854	1260	Epith	Epith	3
985	Bcl6	0	11	1752	1263	Epith	Epith	3
986	Bcl6	8.44249e-06	11	1275	1264	Macroph	Macroph	3
987	Bcl6	1.9997e-05	11	1648	1269	S+M+	S+M+Prolif	3
988	Bcl6	0	11	1726	1265	Epith	Epith	3
989	Bcl6	3.40235e-06	11	1964	1266	Epith	Epith	3
990	Bcl6	0	11	1363	1270	S+M+	S+M+	3
991	Bcl6	7.03876e-07	11	1548	1267	NA	NA	3
992	Bcl6	4.92984e-06	11	2121	1264	IRF4BLIMP1	IRF4BLIMP1	3
993	Bcl6	0	11	834	1268	Epith	Epith	3
994	Bcl6	0	11	859	1272	NA	NA	3
995	Bcl6	2.26287e-05	11	1232	1268	LV	LV	3
996	Bcl6	0	11	1750	1268	NA	NA	3
997	Bcl6	0	11	2155	1269	S+M+	S+M+	3
998	Bcl6	2.39922e-08	11	1815	1270	S+M+	S+M+	3
999	Bcl6	0	11	1043	1272	NA	NA	3
1000	Bcl6	1.70716e-06	11	1400	1271	S+M+	S+M+	3
1001	Bcl6	6.84902e-05	11	1955	1273	NA	NA	3
1002	Bcl6	0	11	2167	1275	S+M+	S+M+	3
1003	Bcl6	0	11	1779	1270	S+M+	S+M+	3
1004	Bcl6	0	11	1746	1277	Epith	Epith	3
1005	Bcl6	4.31842e-05	11	2031	1275	Epith	Epith	3
1006	Bcl6	4.1082e-06	11	2126	1275	IRF4BLIMP1	IRF4BLIMP1	3
1007	Bcl6	0	11	1023	1277	NA	NA	3
1008	Bcl6	0	11	2134	1280	IRF4BLIMP1	IRF4BLIMP1	3
1009	Bcl6	0	11	1774	1284	S+M+	S+M+	3
1010	Bcl6	0	11	1112	1281	Tcy	TcyActive	3
1011	Bcl6	0	11	2143	1278	IRF4BLIMP1	IRF4BLIMP1	3
1012	Bcl6	0	11	1045	1286	NA	NA	3
1013	Bcl6	0	11	1593	1283	S+M+	S+M+	3
1014	Bcl6	0	11	1716	1285	S+M+	S+M+	3
1015	Bcl6	2.23986e-06	11	883	1286	Macroph	Macroph	3
1016	Bcl6	1.09218e-05	11	1236	1288	LV	LV	3
1017	Bcl6	6.82085e-06	11	1943	1288	NA	NA	3
1018	Bcl6	0	11	2046	1288	Epith	Epith	3
1019	Bcl6	0	11	2148	1288	IRF4BLIMP1	IRF4BLIMP1	3
1020	Bcl6	5.40674e-07	11	1686	1290	NA	NA	3
1021	Bcl6	2.05509e-07	11	1615	1288	S+M+	S+M+	3
1022	Bcl6	0	11	1754	1289	NA	NA	3
1023	Bcl6	7.58736e-07	11	933	1294	LV	LV	3
1024	Bcl6	0	11	1165	1291	Tcy	TcyActive	3
1025	Bcl6	0	11	1610	1298	S+M+	S+M+	3
1026	Bcl6	0	11	2152	1296	NA	NA	3
1027	Bcl6	8.3231e-07	11	579	1296	NA	NA	3
1028	Bcl6	0	11	1341	1292	NA	NA	3
1029	Bcl6	0	11	1177	1299	NA	NA	3
1030	Bcl6	3.83033e-05	11	1937	1296	NA	NA	3
1031	Bcl6	5.67778e-07	11	1998	1294	Epith	Epith	3
1032	Bcl6	2.73204e-05	11	1290	1297	Macroph	Macroph	3
1033	Bcl6	0	11	1877	1297	S+M+	S+M+	3
1034	Bcl6	1.23722e-07	11	805	1297	Th	Th	3
1035	Bcl6	0	11	1349	1298	NA	NA	3
1036	Bcl6	0	11	1602	1297	Tcy	TcyActive	3
1037	Bcl6	0	11	1665	1298	NA	NA	3
1038	Bcl6	0	11	1597	1302	Tcy	TcyTransition	3
1039	Bcl6	0	11	1753	1301	NA	NA	3
1040	Bcl6	1.92626e-06	11	955	1298	NA	NA	3
1041	Bcl6	2.33471e-06	11	1356	1305	Macroph	Macroph	3
1042	Bcl6	5.08634e-05	11	1940	1304	NA	NA	3
1043	Bcl6	5.91018e-07	11	610	1304	Macroph	Macroph	3
1044	Bcl6	0	11	731	1304	NA	NA	3
1045	Bcl6	0	11	941	1305	LV	LV	3
1046	Bcl6	0	11	995	1303	NA	NA	3
1047	Bcl6	0	11	986	1306	NA	NA	3
1048	Bcl6	0	11	1455	1305	S+M+	S+M+	3
1049	Bcl6	0	11	1467	1307	S+M+	S+M+	3
1050	Bcl6	0	11	1735	1301	Epith	Epith	3
1051	Bcl6	0	11	1674	1309	NA	NA	3
1052	Bcl6	9.05787e-07	11	1949	1308	S+M+	S+M+	3
1053	Bcl6	0	11	1808	1311	Epith	Epith	3
1054	Bcl6	0	11	1904	1311	S+M+	S+M+	3
1055	Bcl6	1.55469e-06	11	748	1311	cDC2	cDC2	3
1056	Bcl6	1.92746e-07	11	815	1313	Treg	Treg	3
1057	Bcl6	0	11	1734	1312	Epith	Epith	3
1058	Bcl6	2.93213e-05	11	756	1314	cDC2	cDC2	3
1059	Bcl6	0	11	1778	1315	S+M+	S+M+	3
1060	Bcl6	7.77911e-05	11	759	1314	cDC2	cDC2	3
1061	Bcl6	5.4134e-06	11	1239	1314	NA	NA	3
1062	Bcl6	0	11	1669	1321	NA	NA	3
1063	Bcl6	0	11	1793	1313	Epith	Epith	3
1064	Bcl6	1.29405e-06	11	2008	1311	Epith	Epith	3
1065	Bcl6	1.54625e-05	11	762	1316	cDC2	cDC2	3
1066	Bcl6	0	11	1654	1316	NA	NA	3
1067	Bcl6	0	11	1837	1312	Epith	Epith	3
1068	Bcl6	1.45732e-06	11	769	1319	cDC2	cDC2	3
1069	Bcl6	2.77437e-06	11	1710	1319	Epith	Epith	3
1070	Bcl6	0	11	874	1319	NA	NA	3
1071	Bcl6	0	11	1115	1319	NA	NA	3
1072	Bcl6	0	11	1297	1318	NA	NA	3
1073	Bcl6	4.52424e-07	11	2002	1325	Epith	Epith	3
1074	Bcl6	9.13741e-06	11	1530	1319	NA	NA	3
1075	Bcl6	0	11	1596	1321	NA	NA	3
1076	Bcl6	0	11	1305	1324	NA	NA	3
1077	Bcl6	0	11	1834	1328	Epith	Epith	3
1078	Bcl6	4.0578e-06	11	2068	1320	Epith	Epith	3
1079	Bcl6	0	11	2130	1321	NA	NA	3
1080	Bcl6	1.06335e-07	11	461	1322	NA	NA	3
1081	Bcl6	0	11	1059	1319	NA	NA	3
1082	Bcl6	0	11	1621	1321	NA	NA	3
1083	Bcl6	0	11	1758	1325	S+M+	S+M+Prolif	3
1084	Bcl6	0	11	1883	1321	S+M+	S+M+Prolif	3
1085	Bcl6	5.70431e-08	11	2031	1325	Epith	Epith	3
1086	Bcl6	0	11	1006	1323	Th	ThCD69+TIM3+	3
1087	Bcl6	0	11	1728	1326	Epith	Epith	3
1088	Bcl6	0	11	1948	1327	Epith	Epith	3
1089	Bcl6	7.75882e-07	11	1011	1327	Th	ThCD69+TIM3+	3
1090	Bcl6	0	11	1069	1330	NA	NA	3
1091	Bcl6	1.16177e-05	11	1019	1329	Macroph	Macroph	3
1092	Bcl6	1.52881e-05	11	909	1329	NA	NA	3
1093	Bcl6	2.20082e-07	11	1381	1328	NA	NA	3
1094	Bcl6	4.05533e-06	11	1514	1329	NA	NA	3
1095	Bcl6	0	11	1618	1333	NA	NA	3
1096	Bcl6	2.14682e-05	11	632	1329	NA	NA	3
1097	Bcl6	0	11	1849	1331	Epith	Epith	3
1098	Bcl6	0	11	756	1332	Macroph	MacrophcMAF	3
1099	Bcl6	2.10627e-05	11	945	1333	NA	NA	3
1100	Bcl6	2.22885e-06	11	977	1332	Treg	TregProlif	3
1101	Bcl6	7.87901e-08	11	1218	1333	Th	ThCD69+	3
1102	Bcl6	3.25678e-05	11	1571	1331	NA	NA	3
1103	Bcl6	0	11	1887	1338	S+M+	S+M+Prolif	3
1104	Bcl6	0	11	1470	1333	Treg	Treg	3
1105	Bcl6	0	11	1692	1332	NA	NA	3
1106	Bcl6	3.06543e-06	11	1049	1334	Macroph	Macroph	3
1107	Bcl6	0	11	1255	1332	Macroph	MacrophTIM3	3
1108	Bcl6	1.72589e-06	11	1406	1335	Treg	Treg	3
1109	Bcl6	0	11	1241	1339	Tcy	TcyTransition	3
1110	Bcl6	0	11	1796	1338	NA	NA	3
1111	Bcl6	1.02347e-06	11	1177	1340	Macroph	Macroph	3
1112	Bcl6	0	11	1189	1342	NA	NA	3
1113	Bcl6	1.27226e-05	11	2168	1341	IRF4BLIMP1	IRF4BLIMP1	3
1114	Bcl6	0	11	1320	1341	Macroph	Macroph	3
1115	Bcl6	8.01419e-06	11	1865	1339	S+M+	S+M+	3
1116	Bcl6	1.3176e-05	11	1265	1347	Macroph	Macroph	3
1117	Bcl6	4.30505e-07	11	1630	1343	Macroph	MacrophcMAF	3
1118	Bcl6	2.1644e-07	11	964	1345	Macroph	MacrophcMAF	3
1119	Bcl6	2.44678e-06	11	1302	1345	cDC2	cDC2	3
1120	Bcl6	1.79155e-06	11	1571	1345	NA	NA	3
1121	Bcl6	0	11	1912	1344	Epith	Epith	3
1122	Bcl6	7.47991e-08	11	2121	1342	S+M+	S+M+	3
1123	Bcl6	7.46162e-08	11	1036	1347	NA	NA	3
1124	Bcl6	1.42375e-05	11	1284	1346	Macroph	MacrophTIM3	3
1125	Bcl6	3.50335e-07	11	1696	1349	S+M+	S+M+	3
1126	Bcl6	0	11	1857	1352	S+M+	S+M+	3
1127	Bcl6	2.56397e-05	11	2061	1345	S+M+	S+M+	3
1128	Bcl6	4.08796e-06	11	1455	1348	cDC1	cDC1	3
1129	Bcl6	1.17727e-05	11	818	1350	Treg	Treg	3
1130	Bcl6	2.99122e-06	11	1642	1354	NA	NA	3
1131	Bcl6	6.21373e-06	11	1238	1353	Tcy	TcyActive	3
1132	Bcl6	1.3126e-05	11	2071	1356	Epith	Epith	3
1133	Bcl6	0	11	1048	1357	Th	ThCD69+TIM3+	3
1134	Bcl6	1.9814e-06	11	1766	1354	S+M+	S+M+	3
1135	Bcl6	0	11	1817	1352	S+M+	S+M+	3
1136	Bcl6	1.30116e-06	11	1176	1356	Macroph	Macroph	3
1137	Bcl6	0	11	1836	1352	Epith	Epith	3
1138	Bcl6	0	11	1945	1353	Epith	Epith	3
1139	Bcl6	0	11	1117	1358	NA	NA	3
1140	Bcl6	2.48114e-07	11	1163	1359	Macroph	MacrophTIM3	3
1141	Bcl6	0	11	1460	1362	NA	NA	3
1142	Bcl6	1.20466e-06	11	1554	1360	Macroph	Macroph	3
1143	Bcl6	0	11	2015	1354	Epith	Epith	3
1144	Bcl6	0	11	2038	1357	Epith	Epith	3
1145	Bcl6	2.27512e-06	11	2173	1362	S+M+	S+M+	3
1146	Bcl6	0	11	1833	1362	S+M+	S+M+	3
1147	Bcl6	0	11	1903	1360	S+M+	S+M+	3
1148	Bcl6	0	11	2050	1361	Epith	Epith	3
1149	Bcl6	5.35354e-06	11	1427	1361	cDC1	cDC1	3
1150	Bcl6	0	11	1878	1359	Epith	Epith	3
1151	Bcl6	1.23555e-07	11	2195	1356	IRF4BLIMP1	IRF4BLIMP1	3
1152	Bcl6	0	11	510	1364	NA	NA	3
1153	Bcl6	0	11	2003	1365	Epith	Epith	3
1154	Bcl6	0	11	498	1363	NA	NA	3
1155	Bcl6	0	11	1820	1367	S+M+	S+M+	3
1156	Bcl6	0	11	1943	1362	Epith	Epith	3
1157	Bcl6	0	11	2200	1366	IRF4BLIMP1	IRF4BLIMP1	3
1158	Bcl6	7.49079e-06	11	987	1366	Macroph	MacrophcMAF	3
1159	Bcl6	8.64534e-08	11	1016	1363	Macroph	MacrophcMAF	3
1160	Bcl6	0	11	1943	1370	Epith	Epith	3
1161	Bcl6	2.2606e-06	11	1497	1368	Th	ThCD69+	3
1162	Bcl6	0	11	700	1367	NA	NA	3
1163	Bcl6	0	11	2011	1372	S+M+	S+M+	3
1164	Bcl6	6.0089e-05	11	2125	1367	S+M+	S+M+	3
1165	Bcl6	0	11	2205	1374	IRF4BLIMP1	IRF4BLIMP1	3
1166	Bcl6	7.56078e-06	11	598	1370	NA	NA	3
1167	Bcl6	0	11	1037	1368	Th	Th	3
1168	Bcl6	1.5158e-07	11	1291	1369	NA	NA	3
1169	Bcl6	2.4881e-05	11	759	1371	NA	NA	3
1170	Bcl6	0	11	1303	1373	NA	NA	3
1171	Bcl6	2.23927e-07	11	1078	1371	NA	NA	3
1172	Bcl6	0	11	1239	1367	Tcy	TcyTransition	3
1173	Bcl6	0	11	1777	1375	S+M+	S+M+	3
1174	Bcl6	0	11	1859	1374	S+M+	S+M+Prolif	3
1175	Bcl6	0	11	1057	1374	NK	NK	3
1176	Bcl6	6.06893e-07	11	1003	1377	Macroph	Macroph	3
1177	Bcl6	0	11	1048	1378	NA	NA	3
1178	Bcl6	0	11	1683	1369	S+M+	S+M+	3
1179	Bcl6	0	11	2018	1377	S+M+	S+M+	3
1180	Bcl6	0	11	2044	1377	S+M+	S+M+	3
1181	Bcl6	3.37904e-05	11	578	1378	NA	NA	3
1182	Bcl6	4.58918e-07	11	1233	1378	Macroph	MacrophTIM3	3
1183	Bcl6	0	11	2029	1381	S+M+	S+M+	3
1184	Bcl6	8.23626e-06	11	716	1378	cDC1	cDC1	3
1185	Bcl6	0	11	1030	1377	Th	Th	3
1186	Bcl6	0	11	1255	1376	NA	NA	3
1187	Bcl6	4.63032e-06	11	1676	1383	S-M+	S-M+	3
1188	Bcl6	1.7307e-06	11	1701	1378	NA	NA	3
1189	Bcl6	2.33605e-05	11	746	1381	NA	NA	3
1190	Bcl6	0	11	1241	1386	cDC1	cDC1TIM3+	3
1191	Bcl6	8.08945e-05	11	2130	1380	Epith	Epith	3
1192	Bcl6	1.25294e-06	11	689	1382	NA	NA	3
1193	Bcl6	0	11	1831	1378	S+M+	S+M+	3
1194	Bcl6	5.16459e-07	11	1016	1382	Treg	Treg	3
1195	Bcl6	1.65621e-05	11	1503	1383	Tcy	TcyActive	3
1196	Bcl6	0	11	1840	1379	S+M+	S+M+	3
1197	Bcl6	0	11	845	1382	NA	NA	3
1198	Bcl6	4.87257e-05	11	1608	1385	Macroph	Macroph	3
1199	Bcl6	0	11	1947	1386	S+M+	S+M+Prolif	3
1200	Bcl6	0	11	1929	1383	Epith	Epith	3
1201	Bcl6	0	11	1040	1388	NA	NA	3
1202	Bcl6	0	11	1199	1387	NA	NA	3
1203	Bcl6	3.17071e-06	11	1415	1384	NA	NA	3
1204	Bcl6	2.65157e-06	11	504	1387	NA	NA	3
1205	Bcl6	1.05449e-06	11	1403	1390	Th	ThCD69+	3
1206	Bcl6	2.03115e-07	11	1086	1387	NA	NA	3
1207	Bcl6	0	11	1884	1384	Epith	Epith	3
1208	Bcl6	2.95038e-06	11	1870	1394	S+M+	S+M+	3
1209	Bcl6	2.90648e-07	11	1023	1393	Treg	Treg	3
1210	Bcl6	2.05609e-05	11	2166	1390	S+M+	S+M+	3
1211	Bcl6	3.81476e-07	11	677	1392	Macroph	Macroph	3
1212	Bcl6	8.78155e-06	11	2074	1388	NA	NA	3
1213	Bcl6	1.19478e-06	11	2089	1392	Epith	Epith	3
1214	Bcl6	0	11	735	1395	NA	NA	3
1215	Bcl6	3.22601e-08	11	1177	1397	Macroph	MacrophTIM3	3
1216	Bcl6	0	11	1987	1393	Epith	Epith	3
1217	Bcl6	2.03454e-08	11	1835	1397	S+M+	S+M+	3
1218	Bcl6	5.34066e-06	11	664	1396	NA	NA	3
1219	Bcl6	1.57029e-05	11	1016	1401	Th	Th	3
1220	Bcl6	1.06254e-05	11	506	1401	NA	NA	3
1221	Bcl6	4.37776e-05	11	766	1398	NA	NA	3
1222	Bcl6	2.28885e-05	11	772	1400	NA	NA	3
1223	Bcl6	1.91642e-05	11	779	1403	NA	NA	3
1224	Bcl6	4.19973e-07	11	1376	1402	NA	NA	3
1225	Bcl6	0	11	2171	1404	S+M+	S+M+	3
1226	Bcl6	8.06335e-05	11	580	1401	NA	NA	3
1227	Bcl6	1.54704e-05	11	830	1402	NA	NA	3
1228	Bcl6	1.53013e-05	11	846	1401	NA	NA	3
1229	Bcl6	0	11	2026	1402	Epith	Epith	3
1230	Bcl6	8.61045e-05	11	2184	1405	Tfh	Tfh	3
1231	Bcl6	5.73202e-06	11	1542	1404	cDC1	cDC1	3
1232	Bcl6	1.2522e-05	11	1692	1405	cDC2	cDC2	3
1233	Bcl6	0	11	1747	1402	S+M+	S+M+Prolif	3
1234	Bcl6	0	11	2013	1405	Epith	Epith	3
1235	Bcl6	6.91424e-06	11	880	1404	NA	NA	3
1236	Bcl6	1.96993e-05	11	1037	1406	NA	NA	3
1237	Bcl6	1.95267e-05	11	1412	1406	Macroph	MacrophcMAF	3
1238	Bcl6	0	11	1994	1406	S+M+	S+M+	3
1239	Bcl6	6.95348e-06	11	973	1404	NA	NA	3
1240	Bcl6	2.28885e-05	11	2204	1405	IRF4BLIMP1	IRF4BLIMP1	3
1241	Bcl6	1.97802e-06	11	1060	1408	Macroph	MacrophcMAF	3
1242	Bcl6	0	11	2002	1409	Epith	Epith	3
1243	Bcl6	1.27587e-05	11	685	1410	Th	ThCD69+TIM3+	3
1244	Bcl6	2.94946e-05	11	803	1407	NA	NA	3
1245	Bcl6	2.56948e-05	11	813	1411	NA	NA	3
1246	Bcl6	1.59477e-06	11	1790	1406	S+M+	S+M+	3
1247	Bcl6	1.16687e-05	11	985	1413	Macroph	Macroph	3
1248	Bcl6	0	11	1083	1411	NA	NA	3
1249	Bcl6	6.37131e-06	11	1629	1407	NA	NA	3
1250	Bcl6	0.000118127	11	2210	1414	IRF4BLIMP1	IRF4BLIMP1	3
1251	Bcl6	1.81323e-06	11	954	1411	NA	NA	3
1252	Bcl6	0	11	1810	1411	S+M+	S+M+	3
1253	Bcl6	0	11	909	1409	NA	NA	3
1254	Bcl6	4.43822e-06	11	1133	1412	Macroph	Macroph	3
1255	Bcl6	0	11	2052	1413	Epith	Epith	3
1256	Bcl6	2.88226e-05	11	857	1416	NA	NA	3
1257	Bcl6	0	11	915	1415	NA	NA	3
1258	Bcl6	0	11	576	1416	NA	NA	3
1259	Bcl6	0	11	1005	1415	NA	NA	3
1260	Bcl6	5.26173e-07	11	1150	1414	Th	Th	3
1261	Bcl6	0	11	2097	1416	Epith	Epith	3
1262	Bcl6	0.000132459	11	2192	1416	Tfh	Tfh	3
1263	Bcl6	0	11	923	1417	NA	NA	3
1264	Bcl6	1.21815e-05	11	1196	1418	Macroph	MacrophTIM3	3
1265	Bcl6	2.5461e-05	11	896	1416	NA	NA	3
1266	Bcl6	0.000130448	11	1019	1420	cDC1	cDC1TIM3+	3
1267	Bcl6	0	11	2244	1422	IRF4BLIMP1	IRF4BLIMP1	3
1268	Bcl6	7.99922e-06	11	798	1421	NA	NA	3
1269	Bcl6	0	11	1398	1421	NA	NA	3
1270	Bcl6	0	11	1791	1421	S+M+	S+M+	3
1271	Bcl6	0	11	2033	1419	Epith	Epith	3
1272	Bcl6	3.57633e-07	11	1634	1422	Treg	Treg	3
1273	Bcl6	0	11	1927	1418	Epith	Epith	3
1274	Bcl6	2.66585e-06	11	2076	1425	Epith	Epith	3
1275	Bcl6	0	11	1159	1421	Th	Th	3
1276	Bcl6	0	11	2003	1423	Epith	Epith	3
1277	Bcl6	5.72213e-06	11	547	1424	Th	Th	3
1278	Bcl6	8.60245e-05	11	1028	1425	cDC1	cDC1	3
1279	Bcl6	1.59285e-06	11	1834	1428	S+M+	S+M+Prolif	3
1280	Bcl6	0	11	1511	1422	NA	NA	3
1281	Bcl6	9.39956e-06	11	1165	1427	Th	Th	3
1282	Bcl6	2.48997e-06	11	1290	1425	NA	NA	3
1283	Bcl6	0	11	1519	1432	NA	NA	3
1284	Bcl6	0	11	2023	1431	Epith	Epith	3
1285	Bcl6	4.5145e-08	11	893	1431	NA	NA	3
1286	Bcl6	0.000118123	11	1264	1429	Macroph	Macroph	3
1287	Bcl6	0	11	1327	1429	NA	NA	3
1288	Bcl6	2.32418e-05	11	1406	1434	Macroph	Macroph	3
1289	Bcl6	1.94206e-05	11	2131	1430	Epith	Epith	3
1290	Bcl6	3.5863e-05	11	2161	1432	NA	NA	3
1291	Bcl6	1.10306e-06	11	1956	1432	S+M+	S+M+	3
1292	Bcl6	0	11	1326	1439	NA	NA	3
1293	Bcl6	0	11	1854	1428	Epith	Epith	3
1294	Bcl6	4.15931e-05	11	1279	1434	Macroph	Macroph	3
1295	Bcl6	3.36596e-07	11	1313	1436	Macroph	Macroph	3
1296	Bcl6	0	11	1550	1436	NA	NA	3
1297	Bcl6	0	11	1790	1437	S+M+	S+M+	3
1298	Bcl6	3.6167e-06	11	1137	1439	Th	Th	3
1299	Bcl6	2.52215e-07	11	1935	1435	S+M+	S+M+Prolif	3
1300	Bcl6	2.80919e-06	11	560	1440	Tcy	TcyAnergic	3
1301	Bcl6	8.13122e-06	11	1639	1440	NA	NA	3
1302	Bcl6	0	11	1849	1444	Epith	Epith	3
1303	Bcl6	2.08155e-05	11	528	1440	NA	NA	3
1304	Bcl6	0	11	862	1442	Tcy	TcyActive	3
1305	Bcl6	7.5754e-07	11	1118	1441	Th	Th	3
1306	Bcl6	9.07649e-06	11	1161	1440	Th	Th	3
1307	Bcl6	2.52596e-05	11	1346	1440	cDC1	cDC1	3
1308	Bcl6	1.62763e-07	11	1920	1445	S+M+	S+M+Prolif	3
1309	Bcl6	3.54705e-06	11	912	1442	NA	NA	3
1310	Bcl6	4.18177e-06	11	1178	1444	Macroph	MacrophcMAF	3
1311	Bcl6	2.98286e-05	11	1274	1447	Macroph	MacrophcMAF	3
1312	Bcl6	0	11	982	1439	NA	NA	3
1313	Bcl6	2.11575e-06	11	1074	1443	Macroph	MacrophTIM3	3
1314	Bcl6	2.32203e-07	11	1468	1445	NA	NA	3
1315	Bcl6	0	11	1079	1450	cDC1	cDC1	3
1316	Bcl6	0	11	1961	1445	S+M+	S+M+	3
1317	Bcl6	9.64404e-07	11	2004	1447	S+M+	S+M+	3
1318	Bcl6	0	11	1091	1449	NA	NA	3
1319	Bcl6	4.5129e-05	11	1441	1448	NA	NA	3
1320	Bcl6	4.67762e-05	11	2171	1447	Tfh	Tfh	3
1321	Bcl6	0	11	1339	1455	Macroph	MacrophcMAF	3
1322	Bcl6	9.70122e-05	11	1363	1453	Tfh	Tfh	3
1323	Bcl6	0	11	1939	1455	S+M+	S+M+IFNg	3
1324	Bcl6	0	11	938	1449	NA	NA	3
1325	Bcl6	0	11	1983	1454	Epith	Epith	3
1326	Bcl6	8.82024e-08	11	2046	1454	Epith	Epith	3
1327	Bcl6	2.46397e-07	11	2096	1457	Epith	Epith	3
1328	Bcl6	2.74114e-07	11	948	1455	NA	NA	3
1329	Bcl6	1.12567e-06	11	2201	1453	Epith	Epith	3
1330	Bcl6	0	11	1526	1457	Macroph	Macroph	3
1331	Bcl6	5.99599e-06	11	778	1458	NA	NA	3
1332	Bcl6	2.5646e-05	11	725	1460	S+M+	S+M+	3
1333	Bcl6	4.77514e-05	11	1581	1463	cDC1	cDC1TIM3+	3
1334	Bcl6	2.82574e-07	11	946	1467	Macroph	Macroph	3
1335	Bcl6	0	11	1071	1463	Macroph	MacrophTIM3	3
1336	Bcl6	0	11	2210	1466	Epith	Epith	3
1337	Bcl6	2.11931e-07	11	1560	1466	NA	NA	3
1338	Bcl6	2.03692e-06	11	1640	1465	NA	NA	3
1339	Bcl6	3.30685e-05	11	749	1466	cDC1	cDC1TIM3+	3
1340	Bcl6	3.98815e-06	11	1427	1467	NA	NA	3
1341	Bcl6	1.17911e-05	11	1169	1468	Th	ThCD69+TIM3+	3
1342	Bcl6	0	11	2185	1468	S+M+	S+M+	3
1343	Bcl6	2.20612e-07	11	965	1471	Macroph	Macroph	3
1344	Bcl6	0	11	1622	1471	NA	NA	3
1345	Bcl6	0	11	1706	1472	NA	NA	3
1346	Bcl6	0	11	1999	1469	S+M+	S+M+	3
1347	Bcl6	0	11	921	1475	Macroph	Macroph	3
1348	Bcl6	8.02154e-05	11	765	1476	cDC1	cDC1	3
1349	Bcl6	5.64199e-07	11	1791	1479	NA	NA	3
1350	Bcl6	3.60515e-06	11	475	1479	NA	NA	3
1351	Bcl6	1.66317e-05	11	795	1478	NA	NA	3
1352	Bcl6	7.22135e-06	11	2230	1478	Epith	Epith	3
1353	Bcl6	0	11	1917	1475	S+M+	S+M+	3
1354	Bcl6	0	11	2315	1475	NA	NA	3
1355	Bcl6	0	11	2002	1484	Epith	Epith	3
1356	Bcl6	0	11	2064	1481	Epith	Epith	3
1357	Bcl6	0	11	848	1479	NA	NA	3
1358	Bcl6	0	11	866	1482	NA	NA	3
1359	Bcl6	8.89739e-08	11	946	1484	Macroph	Macroph	3
1360	Bcl6	0	11	2307	1486	S+M+	S+M+	3
1361	Bcl6	6.41204e-06	11	1162	1484	Macroph	Macroph	3
1362	Bcl6	1.02975e-06	11	1502	1484	Macroph	Macroph	3
1363	Bcl6	3.65712e-06	11	1912	1489	NA	NA	3
1364	Bcl6	6.31602e-05	11	2277	1480	IRF4BLIMP1	IRF4BLIMP1	3
1365	Bcl6	0	11	1097	1481	Tcy	TcyActive	3
1366	Bcl6	0	11	840	1485	NA	NA	3
1367	Bcl6	0	11	994	1483	Macroph	Macroph	3
1368	Bcl6	3.03076e-05	11	1242	1488	NA	NA	3
1369	Bcl6	1.7145e-07	11	1112	1493	Th	ThCD69+TIM3+	3
1370	Bcl6	0	11	1986	1488	S+M+	S+M+	3
1371	Bcl6	6.79695e-06	11	2162	1488	Lang	Lang	3
1372	Bcl6	0	11	2316	1494	S+M+	S+M+	3
1373	Bcl6	4.35972e-06	11	1145	1490	Macroph	Macroph	3
1374	Bcl6	5.31056e-07	11	1520	1491	NA	NA	3
1375	Bcl6	1.84585e-07	11	1560	1489	Macroph	Macroph	3
1376	Bcl6	0	11	2284	1493	IRF4BLIMP1	IRF4BLIMP1	3
1377	Bcl6	4.6197e-06	11	840	1495	NA	NA	3
1378	Bcl6	9.34226e-06	11	923	1493	Macroph	Macroph	3
1379	Bcl6	0	11	727	1495	NA	NA	3
1380	Bcl6	0	11	998	1498	Macroph	MacrophTIM3	3
1381	Bcl6	0	11	1687	1494	NA	NA	3
1382	Bcl6	9.05369e-06	11	2134	1496	Epith	Epith	3
1383	Bcl6	0	11	741	1497	NA	NA	3
1384	Bcl6	0.000135335	11	1325	1498	NA	NA	3
1385	Bcl6	2.13132e-06	11	1382	1497	NA	NA	3
1386	Bcl6	7.75882e-07	11	1631	1498	Macroph	Macroph	3
1387	Bcl6	0	11	1986	1500	Epith	Epith	3
1388	Bcl6	0	11	1969	1499	Epith	Epith	3
1389	Bcl6	4.34156e-05	11	1530	1501	NA	NA	3
1390	Bcl6	0	11	967	1503	Macroph	Macroph	3
1391	Bcl6	6.4229e-06	11	1782	1500	cDC2	cDC2	3
1392	Bcl6	9.78142e-06	11	1565	1506	Macroph	MacrophTIM3	3
1393	Bcl6	0	11	2031	1501	Epith	Epith	3
1394	Bcl6	0	11	1106	1508	Th	Th	3
1395	Bcl6	0	11	1692	1502	NA	NA	3
1396	Bcl6	0	11	887	1505	Treg	Treg	3
1397	Bcl6	0	11	746	1510	NA	NA	3
1398	Bcl6	1.27691e-07	11	1131	1506	NA	NA	3
1399	Bcl6	1.04719e-06	11	1250	1507	Tcy	TcyAnergic	3
1400	Bcl6	3.60855e-07	11	1795	1510	cDC2	cDC2	3
1401	Bcl6	1.8426e-06	11	1545	1508	NA	NA	3
1402	Bcl6	2.62738e-06	11	2095	1512	NA	NA	3
1403	Bcl6	8.09531e-06	11	1311	1509	Macroph	Macroph	3
1404	Bcl6	1.32687e-07	11	1701	1511	NA	NA	3
1405	Bcl6	0	11	843	1510	NA	NA	3
1406	Bcl6	0	11	1995	1509	S+M+	S+M+IFNg	3
1407	Bcl6	0	11	1268	1512	Macroph	Macroph	3
1408	Bcl6	0	11	1984	1514	S+M+	S+M+	3
1409	Bcl6	5.76993e-06	11	2055	1511	S+M+	S+M+	3
1410	Bcl6	5.90926e-06	11	1433	1512	NA	NA	3
1411	Bcl6	0	11	993	1515	Macroph	MacrophTIM3	3
1412	Bcl6	4.59609e-07	11	1411	1515	NA	NA	3
1413	Bcl6	0	11	1419	1516	NA	NA	3
1414	Bcl6	0	11	908	1518	Th	ThCD69+	3
1415	Bcl6	0	11	1329	1519	Macroph	MacrophTIM3	3
1416	Bcl6	0	11	1279	1520	Macroph	Macroph	3
1417	Bcl6	7.93068e-06	11	1718	1514	cDC2	cDC2	3
1418	Bcl6	4.02747e-06	11	1237	1519	NA	NA	3
1419	Bcl6	0	11	1751	1521	Macroph	Macroph	3
1420	Bcl6	0	11	1760	1521	NA	NA	3
1421	Bcl6	3.14156e-05	11	818	1522	NA	NA	3
1422	Bcl6	1.1795e-05	11	1481	1524	NA	NA	3
1423	Bcl6	0	11	1118	1524	NA	NA	3
1424	Bcl6	0	11	2001	1524	Epith	Epith	3
1425	Bcl6	0.000152407	11	2237	1527	Tfh	Tfh	3
1426	Bcl6	0	11	945	1526	NA	NA	3
1427	Bcl6	3.19081e-06	11	1724	1529	cDC2	cDC2TIM3+	3
1428	Bcl6	0	11	2065	1525	Epith	Epith	3
1429	Bcl6	0	11	959	1528	Macroph	Macroph	3
1430	Bcl6	1.88246e-05	11	1582	1528	Macroph	Macroph	3
1431	Bcl6	3.53563e-06	11	2372	1526	S+M+	S+M+	3
1432	Bcl6	4.04353e-07	11	1011	1528	Macroph	MacrophTIM3	3
1433	Bcl6	0	11	1091	1527	NA	NA	3
1434	Bcl6	0	11	1247	1528	NA	NA	3
1435	Bcl6	0	11	2017	1529	Epith	Epith	3
1436	Bcl6	0	11	2053	1530	Epith	Epith	3
1437	Bcl6	4.65802e-05	11	2278	1524	S+M+	S+M+	3
1438	Bcl6	2.55787e-06	11	840	1530	NA	NA	3
1439	Bcl6	1.62614e-05	11	849	1529	NA	NA	3
1440	Bcl6	0	11	1105	1535	NA	NA	3
1441	Bcl6	2.45341e-05	11	859	1535	NA	NA	3
1442	Bcl6	8.30554e-06	11	1045	1532	Macroph	MacrophTIM3	3
1443	Bcl6	4.08928e-05	11	1533	1533	NA	NA	3
1444	Bcl6	3.28858e-06	11	1246	1538	NA	NA	3
1445	Bcl6	0	11	1635	1535	NA	NA	3
1446	Bcl6	9.96181e-05	11	2284	1539	S+M+	S+M+	3
1447	Bcl6	0	11	1281	1537	Macroph	MacrophcMAF	3
1448	Bcl6	0	11	933	1540	NA	NA	3
1449	Bcl6	0	11	1431	1541	NA	NA	3
1450	Bcl6	1.69075e-07	11	1297	1541	Macroph	MacrophTIM3	3
1451	Bcl6	5.84586e-05	11	1369	1540	Macroph	Macroph	3
1452	Bcl6	8.1165e-07	11	1356	1540	Macroph	MacrophcMAF	3
1453	Bcl6	0	11	972	1543	NA	NA	3
1454	Bcl6	0	11	1262	1544	Th	Th	3
1455	Bcl6	0	11	385	1545	NA	NA	3
1456	Bcl6	0	11	1126	1545	Tcy	TcyActive	3
1457	Bcl6	0	11	1322	1544	NA	NA	3
1458	Bcl6	2.28576e-05	11	1399	1543	Macroph	Macroph	3
1459	Bcl6	4.54739e-06	11	909	1547	NA	NA	3
1460	Bcl6	5.6406e-05	11	1412	1548	Macroph	Macroph	3
1461	Bcl6	0	11	871	1548	NA	NA	3
1462	Bcl6	0	11	1881	1545	cDC2	cDC2	3
1463	Bcl6	0	11	2060	1547	Epith	Epith	3
1464	Bcl6	2.03454e-06	11	1539	1551	cDC2	cDC2TIM3+	3
1465	Bcl6	0	11	1876	1555	cDC2	cDC2	3
1466	Bcl6	1.31827e-07	11	1998	1553	S+M+	S+M+	3
1467	Bcl6	5.78237e-07	11	1623	1552	NA	NA	3
1468	Bcl6	0	11	1823	1552	NA	NA	3
1469	Bcl6	0	11	2039	1551	S+M+	S+M+	3
1470	Bcl6	0.000141146	11	2249	1551	Lang	LangProlif	3
1471	Bcl6	2.34754e-07	11	1150	1554	Th	ThCD69+TIM3+	3
1472	Bcl6	9.10013e-05	11	1502	1550	Tfh	Tfh	3
1473	Bcl6	0	11	1732	1548	cDC2	cDC2	3
1474	Bcl6	4.88119e-07	11	2168	1553	Epith	Epith	3
1475	Bcl6	3.20911e-06	11	1348	1554	Macroph	MacrophcMAF	3
1476	Bcl6	0	11	1840	1551	NA	NA	3
1477	Bcl6	0.000134872	11	2270	1552	Tfh	Tfh	3
1478	Bcl6	1.11899e-05	11	928	1556	NA	NA	3
1479	Bcl6	1.2222e-05	11	941	1556	NA	NA	3
1480	Bcl6	0	11	1973	1552	Epith	Epith	3
1481	Bcl6	0	11	1285	1558	Treg	Treg	3
1482	Bcl6	5.24591e-05	11	2070	1559	S+M+	S+M+	3
1483	Bcl6	1.13873e-06	11	998	1559	NA	NA	3
1484	Bcl6	1.63265e-05	11	1557	1559	Macroph	MacrophcMAF	3
1485	Bcl6	1.79518e-06	11	1724	1562	cDC2	cDC2	3
1486	Bcl6	1.08361e-05	11	1500	1561	NA	NA	3
1487	Bcl6	0	11	1048	1561	Macroph	Macroph	3
1488	Bcl6	1.83567e-06	11	1841	1561	NA	NA	3
1489	Bcl6	0	11	1965	1560	S-M+	S-M+	3
1490	Bcl6	8.95978e-05	11	2273	1565	Epith	Epith	3
1491	Bcl6	5.0149e-05	11	1679	1566	NA	NA	3
1492	Bcl6	6.20285e-06	11	1844	1567	NA	NA	3
1493	Bcl6	0	11	1976	1568	Epith	Epith	3
1494	Bcl6	0	11	2055	1571	Epith	Epith	3
1495	Bcl6	1.01727e-05	11	930	1570	NA	NA	3
1496	Bcl6	0	11	1959	1568	S+M+	S+M+	3
1497	Bcl6	0	11	1429	1571	Th	Th	3
1498	Bcl6	4.0562e-06	11	1844	1575	NA	NA	3
1499	Bcl6	5.88734e-06	11	1372	1573	Macroph	Macroph	3
1500	Bcl6	0	11	1968	1571	S-M+	S-M+	3
1501	Bcl6	0	11	2135	1573	S+M+	S+M+	3
1502	Bcl6	4.48795e-07	11	1328	1571	cDC1	cDC1	3
1503	Bcl6	1.76066e-05	11	2285	1572	NA	NA	3
1504	Bcl6	3.60044e-06	11	2312	1571	IRF4BLIMP1	IRF4BLIMP1	3
1505	Bcl6	7.7457e-08	11	1451	1574	NA	NA	3
1506	Bcl6	3.09603e-06	11	1487	1574	NA	NA	3
1507	Bcl6	5.26112e-05	11	1616	1574	NA	NA	3
1508	Bcl6	0	11	1207	1574	Macroph	MacrophTIM3	3
1509	Bcl6	6.74184e-08	11	1026	1575	Macroph	MacrophTIM3	3
1510	Bcl6	0	11	1968	1579	S+M+	S+M+	3
1511	Bcl6	8.44989e-06	11	2319	1580	IRF4BLIMP1	IRF4BLIMP1	3
1512	Bcl6	0	11	1337	1580	Macroph	MacrophTIM3	3
1513	Bcl6	3.89261e-08	11	1276	1579	S+M+	S+M+	3
1514	Bcl6	0	11	1252	1581	NA	NA	3
1515	Bcl6	0	11	1985	1582	S+M+	S+M+	3
1516	Bcl6	0	11	2153	1583	Epith	Epith	3
1517	Bcl6	0	11	2292	1580	NA	NA	3
1518	Bcl6	7.21283e-06	11	1225	1582	NA	NA	3
1519	Bcl6	0	11	2036	1585	Epith	Epith	3
1520	Bcl6	0	11	2086	1587	Epith	Epith	3
1521	Bcl6	4.13988e-05	11	2301	1593	S-M+	S-M+	3
1522	Bcl6	0	11	1075	1589	Macroph	MacrophTIM3	3
1523	Bcl6	0	11	2117	1590	S+M+	S+M+IFNg	3
1524	Bcl6	0	11	2053	1588	S+M+	S+M+	3
1525	Bcl6	5.57211e-07	11	1503	1592	Macroph	MacrophcMAF	3
1526	Bcl6	1.73398e-07	11	970	1593	NA	NA	3
1527	Bcl6	0	11	1830	1591	cDC1	cDC1	3
1528	Bcl6	1.91937e-07	11	1652	1593	LV	LV	3
1529	Bcl6	0	11	1961	1593	S+M+	S+M+	3
1530	Bcl6	2.61583e-06	11	2059	1595	S+M+	S+M+	3
1531	Bcl6	0	11	1982	1595	S+M+	S+M+	3
1532	Bcl6	5.26173e-07	11	1660	1595	LV	LV	3
1533	Bcl6	0	11	2228	1592	Epith	Epith	3
1534	Bcl6	2.46334e-06	11	1669	1598	LV	LV	3
1535	Bcl6	1.78156e-05	11	1392	1599	Macroph	Macroph	3
1536	Bcl6	0	11	2071	1596	Epith	Epith	3
1537	Bcl6	4.28624e-08	11	2284	1599	Epith	Epith	3
1538	Bcl6	0	11	2237	1601	Epith	Epith	3
1539	Bcl6	0.000824738	11	1016	1601	NA	NA	3
1540	Bcl6	1.48176e-06	11	1338	1601	Macroph	Macroph	3
1541	Bcl6	1.00388e-07	11	1490	1600	NA	NA	3
1542	Bcl6	0	11	1628	1601	NA	NA	3
1543	Bcl6	0	11	1639	1601	NA	NA	3
1544	Bcl6	0	11	2029	1602	S+M+	S+M+	3
1545	Bcl6	0	11	2093	1597	Epith	Epith	3
1546	Bcl6	4.99753e-05	11	2260	1601	Epith	Epith	3
1547	Bcl6	0	11	1068	1603	Macroph	Macroph	3
1548	Bcl6	0	11	1608	1602	NA	NA	3
1549	Bcl6	0	11	2073	1605	Epith	Epith	3
1550	Bcl6	0	11	1129	1602	Macroph	MacrophTIM3	3
1551	Bcl6	3.58928e-05	11	1432	1602	Macroph	MacrophcMAF	3
1552	Bcl6	0	11	1480	1604	NA	NA	3
1553	Bcl6	0	11	1223	1602	Th	Th	3
1554	Bcl6	0	11	1569	1604	NA	NA	3
1555	Bcl6	0	11	1824	1607	NA	NA	3
1556	Bcl6	0	11	1688	1606	LV	LV	3
1557	Bcl6	0	11	2088	1610	Epith	Epith	3
1558	Bcl6	0	11	1465	1605	cDC2	cDC2	3
1559	Bcl6	0	11	2154	1606	Epith	Epith	3
1560	Bcl6	0	11	2006	1607	S-M+	S-M+	3
1561	Bcl6	0	11	1173	1608	NA	NA	3
1562	Bcl6	0	11	1889	1609	NA	NA	3
1563	Bcl6	0	11	1233	1612	Macroph	Macroph	3
1564	Bcl6	0	11	986	1607	NA	NA	3
1565	Bcl6	1.44797e-05	11	1363	1609	Macroph	Macroph	3
1566	Bcl6	2.94673e-06	11	1982	1614	S+M+	S+M+	3
1567	Bcl6	0	11	1854	1613	cDC1	cDC1TIM3+	3
1568	Bcl6	0	11	2060	1611	S+M+	S+M+	3
1569	Bcl6	0	11	1261	1612	Macroph	MacrophTIM3	3
1570	Bcl6	0	11	1250	1617	Macroph	MacrophTIM3	3
1571	Bcl6	7.20825e-06	11	1403	1615	Macroph	MacrophTIM3	3
1572	Bcl6	3.99219e-07	11	2184	1612	Epith	Epith	3
1573	Bcl6	0	11	2216	1617	Epith	Epith	3
1574	Bcl6	0	11	1177	1617	Macroph	Macroph	3
1575	Bcl6	2.76808e-07	11	2171	1622	Epith	Epith	3
1576	Bcl6	0	11	991	1620	NA	NA	3
1577	Bcl6	0.000785219	11	1060	1617	NA	NA	3
1578	Bcl6	0	11	1362	1622	Macroph	Macroph	3
1579	Bcl6	0	11	1189	1619	Macroph	MacrophTIM3	3
1580	Bcl6	1.08993e-05	11	1327	1617	Macroph	Macroph	3
1581	Bcl6	3.04167e-07	11	1305	1620	Macroph	Macroph	3
1582	Bcl6	3.16362e-05	11	2254	1620	Epith	Epith	3
1583	Bcl6	0	11	1070	1622	NA	NA	3
1584	Bcl6	2.07413e-05	11	2272	1622	Epith	Epith	3
1585	Bcl6	3.19447e-05	11	1350	1624	Macroph	Macroph	3
1586	Bcl6	6.147e-06	11	1384	1624	Macroph	Macroph	3
1587	Bcl6	1.2514e-06	11	1711	1624	Macroph	MacrophcMAF	3
1588	Bcl6	7.62951e-07	11	2048	1621	S+M+	S+M+	3
1589	Bcl6	0	11	1109	1623	NA	NA	3
1590	Bcl6	1.14729e-07	11	1962	1626	S+M+	S+M+	3
1591	Bcl6	0	11	1518	1626	NA	NA	3
1592	Bcl6	0	11	1917	1624	NA	NA	3
1593	Bcl6	0.000196794	11	1010	1626	Lang	Lang	3
1594	Bcl6	0	11	1118	1628	Macroph	Macroph	3
1595	Bcl6	1.08624e-06	11	2023	1625	S-M+	S-M+	3
1596	Bcl6	5.95914e-06	11	1324	1630	Macroph	MacrophTIM3	3
1597	Bcl6	0	11	2108	1630	Epith	Epith	3
1598	Bcl6	3.04609e-05	11	1413	1631	NA	NA	3
1599	Bcl6	0	11	1267	1630	Macroph	MacrophTIM3	3
1600	Bcl6	0	11	2069	1629	S+M+	S+M+Prolif	3
1601	Bcl6	1.48592e-05	11	1335	1635	Macroph	Macroph	3
1602	Bcl6	9.86325e-07	11	2043	1633	S+M+	S+M+	3
1603	Bcl6	0	11	2127	1632	S+M+	S+M+IFNg	3
1604	Bcl6	0	11	1277	1638	Macroph	MacrophTIM3	3
1605	Bcl6	0	11	1450	1638	NA	NA	3
1606	Bcl6	0	11	2085	1635	Epith	Epith	3
1607	Bcl6	2.67845e-06	11	1723	1639	NA	NA	3
1608	Bcl6	1.05125e-06	11	1816	1637	NA	NA	3
1609	Bcl6	0	11	1486	1639	NA	NA	3
1610	Bcl6	0	11	1642	1642	NA	NA	3
1611	Bcl6	4.86772e-05	11	1796	1641	cDC1	cDC1TIM3+	3
1612	Bcl6	1.31733e-07	11	1106	1642	NA	NA	3
1613	Bcl6	2.27257e-05	11	1876	1641	cDC1	cDC1TIM3+	3
1614	Bcl6	2.80216e-07	11	2183	1642	Epith	Epith	3
1615	Bcl6	0	11	2074	1652	Epith	Epith	3
1616	Bcl6	4.9025e-07	11	1930	1642	Treg	Treg	3
1617	Bcl6	5.88216e-07	11	1251	1646	cDC1	cDC1TIM3+	3
1618	Bcl6	2.52728e-06	11	1474	1647	Macroph	Macroph	3
1619	Bcl6	0	11	2019	1651	S+M+	S+M+	3
1620	Bcl6	0	11	2120	1647	Epith	Epith	3
1621	Bcl6	0	11	1550	1650	NA	NA	3
1622	Bcl6	1.61187e-07	11	1920	1651	Treg	Treg	3
1623	Bcl6	7.65991e-06	11	1512	1649	NA	NA	3
1624	Bcl6	0	11	2224	1651	Epith	Epith	3
1625	Bcl6	4.72723e-05	11	1709	1652	NA	NA	3
1626	Bcl6	0	11	2137	1651	Epith	Epith	3
1627	Bcl6	0	11	2054	1654	S+M+	S+M+	3
1628	Bcl6	5.57407e-07	11	1447	1652	NA	NA	3
1629	Bcl6	1.7937e-05	11	1586	1655	cDC2	cDC2Prolif	3
1630	Bcl6	7.55202e-05	11	2264	1655	Epith	Epith	3
1631	Bcl6	1.08624e-05	11	1429	1655	Macroph	Macroph	3
1632	Bcl6	0	11	1827	1653	NA	NA	3
1633	Bcl6	6.27676e-06	11	1460	1658	Macroph	MacrophTIM3	3
1634	Bcl6	1.54057e-06	11	2092	1656	S+M+	S+M+	3
1635	Bcl6	0	11	1806	1656	NA	NA	3
1636	Bcl6	4.5145e-08	11	1045	1658	Macroph	MacrophTIM3	3
1637	Bcl6	0	11	1059	1661	Macroph	Macroph	3
1638	Bcl6	0	11	1992	1661	S+M+	S+M+	3
1639	Bcl6	0	11	1529	1660	NA	NA	3
1640	Bcl6	5.88246e-06	11	1656	1662	Macroph	Macroph	3
1641	Bcl6	5.24284e-06	11	1862	1659	cDC1	cDC1	3
1642	Bcl6	0	11	1785	1662	Tcy	TcyActive	3
1643	Bcl6	0	11	2190	1661	Epith	Epith	3
1644	Bcl6	0	11	321	1663	Macroph	Macroph	3
1645	Bcl6	1.90372e-05	11	1757	1661	Th	ThCD69+	3
1646	Bcl6	0	11	2372	1663	IRF4BLIMP1	IRF4BLIMP1	3
1647	Bcl6	0	11	1825	1664	NA	NA	3
1648	Bcl6	0	11	2183	1663	Epith	Epith	3
1649	Bcl6	2.5591e-05	11	352	1665	NA	NA	3
1650	Bcl6	0	11	1443	1669	cDC1	cDC1	3
1651	Bcl6	0	11	1814	1669	NA	NA	3
1652	Bcl6	0.000309876	11	2273	1666	Tfh	Tfh	3
1653	Bcl6	0	11	2308	1663	Epith	Epith	3
1654	Bcl6	0	11	1133	1667	Macroph	Macroph	3
1655	Bcl6	0.000143683	11	1474	1665	Macroph	Macroph	3
1656	Bcl6	0	11	1688	1666	NA	NA	3
1657	Bcl6	4.15777e-08	11	1851	1668	Th	Th	3
1658	Bcl6	0.000249118	11	2262	1668	Epith	Epith	3
1659	Bcl6	0	11	2175	1671	Epith	Epith	3
1660	Bcl6	4.17031e-05	11	2331	1668	Epith	Epith	3
1661	Bcl6	4.02738e-06	11	2223	1671	Epith	Epith	3
1662	Bcl6	8.88368e-06	11	2244	1670	Epith	Epith	3
1663	Bcl6	0	11	2316	1675	S+M+	S+M+	3
1664	Bcl6	0	11	2091	1674	S+M+	S+M+	3
1665	Bcl6	0	11	1245	1673	Macroph	Macroph	3
1666	Bcl6	3.23132e-05	11	2253	1674	Epith	Epith	3
1667	Bcl6	2.86415e-06	11	1426	1675	NA	NA	3
1668	Bcl6	0	11	1552	1675	Macroph	MacrophcMAF	3
1669	Bcl6	0	11	1794	1676	NA	NA	3
1670	Bcl6	0	11	2042	1676	S+M+	S+M+Prolif	3
1671	Bcl6	7.32047e-05	11	2271	1677	Epith	Epith	3
1672	Bcl6	2.19104e-06	11	1527	1676	NA	NA	3
1673	Bcl6	0	11	1808	1680	NA	NA	3
1674	Bcl6	1.07353e-05	11	1075	1678	NA	NA	3
1675	Bcl6	0	11	1089	1678	NA	NA	3
1676	Bcl6	0	11	2026	1675	S+M+	S+M+Prolif	3
1677	Bcl6	0	11	2133	1677	S+M+	S+M+Prolif	3
1678	Bcl6	0	11	2064	1677	Epith	Epith	3
1679	Bcl6	0.000143645	11	2337	1678	Epith	Epith	3
1680	Bcl6	1.29933e-05	11	1879	1684	cDC1	cDC1TIM3+	3
1681	Bcl6	0	11	2107	1681	S+M+	S+M+	3
1682	Bcl6	2.83674e-05	11	1565	1685	Macroph	MacrophcMAF	3
1683	Bcl6	6.84882e-05	11	2245	1684	Epith	Epith	3
1684	Bcl6	0	11	1467	1681	cDC1	cDC1	3
1685	Bcl6	0	11	2155	1686	Epith	Epith	3
1686	Bcl6	0.000121131	11	2343	1687	Epith	Epith	3
1687	Bcl6	1.01053e-07	11	2014	1688	S+M+	S+M+Prolif	3
1688	Bcl6	2.4057e-07	11	2204	1689	Epith	Epith	3
1689	Bcl6	5.73324e-05	11	1481	1691	NA	NA	3
1690	Bcl6	1.05911e-06	11	2074	1690	S+M+	S+M+	3
1691	Bcl6	1.12598e-05	11	1636	1690	NA	NA	3
1692	Bcl6	7.40207e-06	11	1681	1691	NA	NA	3
1693	Bcl6	4.54814e-07	11	1725	1686	NA	NA	3
1694	Bcl6	5.85057e-05	11	1067	1692	Macroph	Macroph	3
1695	Bcl6	1.04956e-05	11	2256	1692	Epith	Epith	3
1696	Bcl6	4.52731e-05	11	1842	1694	cDC1	cDC1TIM3+	3
1697	Bcl6	6.98703e-06	11	2029	1696	S+M+	S+M+Prolif	3
1698	Bcl6	2.45039e-05	11	1087	1694	NA	NA	3
1699	Bcl6	2.52227e-05	11	1762	1687	cDC1	cDC1TIM3+	3
1700	Bcl6	0	11	1782	1695	NA	NA	3
1701	Bcl6	2.71588e-05	11	372	1695	NA	NA	3
1702	Bcl6	0	11	1740	1700	NA	NA	3
1703	Bcl6	0	11	1816	1698	NA	NA	3
1704	Bcl6	0	11	2133	1701	S+M+	S+M+	3
1705	Bcl6	5.09703e-06	11	2215	1701	Epith	Epith	3
1706	Bcl6	0	11	1127	1697	NA	NA	3
1707	Bcl6	0	11	1757	1708	NA	NA	3
1708	Bcl6	0	11	1259	1702	Macroph	Macroph	3
1709	Bcl6	0	11	2270	1705	Epith	Epith	3
1710	Bcl6	3.31339e-06	11	1111	1704	cDC1	cDC1	3
1711	Bcl6	3.39089e-07	11	1184	1706	NA	NA	3
1712	Bcl6	2.26501e-06	11	1143	1706	NA	NA	3
1713	Bcl6	2.1593e-07	11	1641	1708	NA	NA	3
1714	Bcl6	0	11	1321	1706	Macroph	Macroph	3
1715	Bcl6	0	11	1511	1707	Tcy	TcyActive	3
1716	Bcl6	4.65919e-05	11	1121	1710	cDC1	cDC1	3
1717	Bcl6	1.97802e-07	11	1693	1713	Tcy	TcyActive	3
1718	Bcl6	0	11	2114	1707	S+M+	S+M+IFNg	3
1719	Bcl6	6.09236e-05	11	367	1713	NA	NA	3
1720	Bcl6	0	11	1234	1711	NA	NA	3
1721	Bcl6	1.98576e-06	11	1280	1713	Macroph	Macroph	3
1722	Bcl6	0	11	2104	1716	S+M+	S+M+	3
1723	Bcl6	3.40637e-05	11	1129	1718	NA	NA	3
1724	Bcl6	6.54894e-08	11	1322	1718	Macroph	MacrophcMAF	3
1725	Bcl6	7.52912e-07	11	2220	1717	S+M+	S+M+	3
1726	Bcl6	2.147e-06	11	1154	1717	NA	NA	3
1727	Bcl6	0	11	2248	1720	Epith	Epith	3
1728	Bcl6	7.66785e-08	11	2333	1719	Epith	Epith	3
1729	Bcl6	0	11	346	1720	Macroph	Macroph	3
1730	Bcl6	3.93177e-06	11	1863	1718	Th	ThCD69+	3
1731	Bcl6	0	11	2067	1717	Tcy	TcyProlif	3
1732	Bcl6	0	11	338	1723	NA	NA	3
1733	Bcl6	0	11	1466	1723	NA	NA	3
1734	Bcl6	1.34244e-07	11	1993	1724	Treg	Treg	3
1735	Bcl6	0	11	2122	1721	NA	NA	3
1736	Bcl6	3.52916e-06	11	1744	1730	Macroph	MacrophTIM3	3
1737	Bcl6	4.97367e-06	11	1140	1728	cDC1	cDC1	3
1738	Bcl6	5.77663e-06	11	1614	1725	Macroph	Macroph	3
1739	Bcl6	0	11	2057	1730	NA	NA	3
1740	Bcl6	0	11	2110	1728	S+M+	S+M+	3
1741	Bcl6	0	11	2141	1721	Epith	Epith	3
1742	Bcl6	8.39946e-08	11	1558	1727	Treg	Treg	3
1743	Bcl6	0	11	2135	1731	Epith	Epith	3
1744	Bcl6	8.72433e-05	11	2324	1729	Epith	Epith	3
1745	Bcl6	0	11	334	1730	NA	NA	3
1746	Bcl6	3.56044e-07	11	2211	1731	S+M+	S+M+	3
1747	Bcl6	8.1599e-08	11	1312	1730	Macroph	Macroph	3
1748	Bcl6	0	11	1692	1733	Th	ThCD69+TIM3+	3
1749	Bcl6	7.62951e-08	11	1705	1729	Th	ThCD69+TIM3+	3
1750	Bcl6	0	11	2164	1734	Epith	Epith	3
1751	Bcl6	0	11	1048	1731	NA	NA	3
1752	Bcl6	7.04734e-07	11	2184	1734	NA	NA	3
1753	Bcl6	0	11	331	1737	NA	NA	3
1754	Bcl6	0	11	1166	1736	NA	NA	3
1755	Bcl6	2.346e-05	11	1849	1733	cDC1	cDC1TIM3+	3
1756	Bcl6	0	11	1053	1738	NA	NA	3
1757	Bcl6	7.28354e-08	11	1712	1743	NA	NA	3
1758	Bcl6	5.34363e-07	11	1677	1741	NA	NA	3
1759	Bcl6	0	11	1918	1739	Macroph	Macroph	3
1760	Bcl6	0	11	1059	1740	Macroph	Macroph	3
1761	Bcl6	3.59036e-06	11	1299	1741	Treg	Treg	3
1762	Bcl6	5.75422e-05	11	2020	1738	NA	NA	3
1763	Bcl6	0	11	2149	1738	Epith	Epith	3
1764	Bcl6	0	11	1401	1742	NA	NA	3
1765	Bcl6	0	11	1250	1745	Macroph	Macroph	3
1766	Bcl6	0	11	1863	1746	Treg	Treg	3
1767	Bcl6	2.80569e-06	11	1446	1742	Macroph	MacrophTIM3	3
1768	Bcl6	0	11	2170	1743	S+M+	S+M+	3
1769	Bcl6	9.8565e-05	11	2015	1745	cDC1	cDC1	3
1770	Bcl6	0	11	2111	1744	S+M+	S+M+	3
1771	Bcl6	7.87172e-07	11	2139	1752	S+M+	S+M+Prolif	3
1772	Bcl6	0	11	1060	1750	NA	NA	3
1773	Bcl6	9.01518e-07	11	1278	1749	Macroph	MacrophcMAF	3
1774	Bcl6	1.60079e-05	11	2013	1752	cDC1	cDC1TIM3+	3
1775	Bcl6	0	11	1769	1750	Th	ThCD69+TIM3+	3
1776	Bcl6	0	11	1948	1752	NA	NA	3
1777	Bcl6	2.78702e-05	11	1326	1757	NA	NA	3
1778	Bcl6	0	11	1449	1756	Macroph	MacrophTIM3	3
1779	Bcl6	4.69508e-06	11	2040	1753	NA	NA	3
1780	Bcl6	0	11	2106	1758	S+M+	S+M+	3
1781	Bcl6	2.08808e-06	11	2165	1756	S+M+	S+M+Prolif	3
1782	Bcl6	9.7398e-06	11	2031	1761	cDC2	cDC2	3
1783	Bcl6	1.50303e-06	11	2207	1760	Epith	Epith	3
1784	Bcl6	0	11	2178	1760	S+M+	S+M+Prolif	3
1785	Bcl6	0	11	1460	1761	Macroph	MacrophTIM3	3
1786	Bcl6	4.03678e-07	11	2252	1762	Epith	Epith	3
1787	Bcl6	1.70066e-05	11	1089	1763	Macroph	MacrophTIM3	3
1788	Bcl6	0	11	1469	1764	Macroph	MacrophTIM3	3
1789	Bcl6	9.08275e-08	11	1485	1765	Macroph	MacrophTIM3	3
1790	Bcl6	0	11	2188	1763	Epith	Epith	3
1791	Bcl6	0	11	1059	1763	Macroph	MacrophcMAF	3
1792	Bcl6	9.25662e-05	11	2381	1767	Epith	Epith	3
1793	Bcl6	0	11	1205	1769	Macroph	Macroph	3
1794	Bcl6	0	11	1043	1770	Macroph	Macroph	3
1795	Bcl6	1.4105e-06	11	1063	1771	NA	NA	3
1796	Bcl6	0	11	349	1771	Macroph	Macroph	3
1797	Bcl6	0	11	361	1772	Macroph	Macroph	3
1798	Bcl6	0	11	1534	1772	Macroph	Macroph	3
1799	Bcl6	0	11	2172	1773	Epith	Epith	3
1800	Bcl6	3.5006e-06	11	2258	1772	Epith	Epith	3
1801	Bcl6	2.86975e-05	11	1285	1773	Macroph	MacrophcMAF	3
1802	Bcl6	0	11	1587	1774	Macroph	MacrophcMAF	3
1803	Bcl6	0	11	374	1774	Macroph	Macroph	3
1804	Bcl6	0	11	2191	1775	Epith	Epith	3
1805	Bcl6	8.12493e-06	11	1835	1775	cDC1	cDC1TIM3+	3
1806	Bcl6	4.37107e-06	11	2121	1776	NA	NA	3
1807	Bcl6	0.000207187	11	2384	1777	Tfh	Tfh	3
1808	Bcl6	0.000104318	11	2394	1772	Epith	Epith	3
1809	Bcl6	1.04669e-05	11	1067	1775	NA	NA	3
1810	Bcl6	1.01727e-05	11	1310	1774	cDC2	cDC2	3
1811	Bcl6	0	11	2155	1777	S+M+	S+M+	3
1812	Bcl6	4.0574e-05	11	2296	1777	Epith	Epith	3
1813	Bcl6	1.56058e-06	11	1301	1780	Macroph	MacrophcMAF	3
1814	Bcl6	0	11	1854	1778	Treg	Treg	3
1815	Bcl6	0	11	1894	1775	Th	ThCD69+TIM3+	3
1816	Bcl6	0	11	1885	1780	Th	ThCD69+	3
1817	Bcl6	2.95133e-06	11	1070	1784	NA	NA	3
1818	Bcl6	6.11345e-05	11	2351	1779	Epith	Epith	3
1819	Bcl6	0.000203548	11	2393	1784	Tfh	Tfh	3
1820	Bcl6	3.57914e-05	11	1365	1780	NA	NA	3
1821	Bcl6	4.04831e-06	11	1376	1782	NA	NA	3
1822	Bcl6	0	11	1871	1779	Treg	Treg	3
1823	Bcl6	6.47922e-05	11	1356	1784	NA	NA	3
1824	Bcl6	0	11	380	1785	NA	NA	3
1825	Bcl6	5.17586e-06	11	1632	1784	cDC2	cDC2	3
1826	Bcl6	1.22865e-05	11	2230	1785	NA	NA	3
1827	Bcl6	0.000187633	11	2361	1784	Tfh	Tfh	3
1828	Bcl6	0	11	1868	1788	Th	ThCD69+	3
1829	Bcl6	1.54132e-06	11	2198	1784	S+M+	S+M+	3
1830	Bcl6	0	11	2173	1785	Epith	Epith	3
1831	Bcl6	0	11	2188	1787	S+M+	S+M+	3
1832	Bcl6	4.81676e-05	11	1402	1787	NA	NA	3
1833	Bcl6	0.000108214	11	1416	1790	Macroph	Macroph	3
1834	Bcl6	3.02159e-08	11	1499	1789	Macroph	Macroph	3
1835	Bcl6	0	11	2149	1793	Epith	Epith	3
1836	Bcl6	0	11	1368	1794	NA	NA	3
1837	Bcl6	1.00451e-06	11	1454	1791	Tcy	TcyAnergic	3
1838	Bcl6	0	11	1876	1794	Th	Th	3
1839	Bcl6	0	11	2181	1794	NA	NA	3
1840	Bcl6	7.96943e-05	11	1320	1796	cDC2	cDC2TIM3+	3
1841	Bcl6	0	11	1590	1795	Tcy	TcyTransition	3
1842	Bcl6	0	11	2202	1797	Epith	Epith	3
1843	Bcl6	0.000145907	11	2362	1797	Tfh	Tfh	3
1844	Bcl6	5.70628e-06	11	1107	1799	Macroph	Macroph	3
1845	Bcl6	2.64914e-06	11	1440	1799	Macroph	MacrophcMAF	3
1846	Bcl6	5.96883e-06	11	2264	1795	Epith	Epith	3
1847	Bcl6	0	11	1466	1801	NA	NA	3
1848	Bcl6	1.53501e-05	11	2274	1805	Epith	Epith	3
1849	Bcl6	0	11	1476	1803	NA	NA	3
1850	Bcl6	1.5731e-07	11	2020	1803	NA	NA	3
1851	Bcl6	8.82024e-07	11	1199	1803	NA	NA	3
1852	Bcl6	0	11	2163	1805	Epith	Epith	3
1853	Bcl6	0	11	1516	1801	Macroph	MacrophTIM3	3
1854	Bcl6	0	11	1484	1809	Macroph	Macroph	3
1855	Bcl6	1.02401e-05	11	2184	1810	Epith	Epith	3
1856	Bcl6	0	11	1745	1808	Macroph	MacrophTIM3	3
1857	Bcl6	0	11	1766	1802	Th	ThCD69+TIM3+	3
1858	Bcl6	0	11	1765	1808	Th	ThCD69+TIM3+	3
1859	Bcl6	5.08634e-08	11	1855	1810	NA	NA	3
1860	Bcl6	7.3834e-07	11	2041	1810	Treg	Treg	3
1861	Bcl6	1.27584e-07	11	2132	1810	S+M+	S+M+	3
1862	Bcl6	1.59974e-05	11	1513	1816	cDC2	cDC2TIM3+	3
1863	Bcl6	1.04157e-07	11	1795	1810	Tcy	TcyTransition	3
1864	Bcl6	0	11	1773	1814	Th	ThCD69+TIM3+	3
1865	Bcl6	0	11	1786	1816	Treg	Treg	3
1866	Bcl6	8.24722e-06	11	2206	1814	Epith	Epith	3
1867	Bcl6	0	11	2230	1809	Epith	Epith	3
1868	Bcl6	0	11	1303	1814	NA	NA	3
1869	Bcl6	0.000283011	11	2453	1812	IRF4BLIMP1	IRF4BLIMP1	3
1870	Bcl6	2.49607e-06	11	2293	1815	Epith	Epith	3
1871	Bcl6	1.1303e-06	11	2231	1818	Epith	Epith	3
1872	Bcl6	0.00042201	11	2458	1823	NA	NA	3
1873	Bcl6	0	11	2011	1821	NA	NA	3
1874	Bcl6	2.08314e-07	11	2224	1827	Epith	Epith	3
1875	Bcl6	2.10111e-05	11	2300	1830	Epith	Epith	3
1876	Bcl6	1.03191e-05	11	1363	1827	Macroph	MacrophcMAF	3
1877	Bcl6	3.0518e-06	11	2251	1824	Epith	Epith	3
1878	Bcl6	0	11	2332	1824	Epith	Epith	3
1879	Bcl6	0	11	1768	1836	Tcy	TcyTransition	3
1880	Bcl6	3.0518e-06	11	1844	1824	NA	NA	3
1881	Bcl6	1.08476e-07	11	2152	1824	S+M+	S+M+Prolif	3
1882	Bcl6	0	11	1501	1828	Macroph	Macroph	3
1883	Bcl6	2.14916e-07	11	1616	1825	Th	Th	3
1884	Bcl6	0	11	1480	1828	NA	NA	3
1885	Bcl6	0	11	1514	1833	Macroph	MacrophTIM3	3
1886	Bcl6	0	11	1784	1830	NA	NA	3
1887	Bcl6	1.82056e-05	11	1643	1829	NA	NA	3
1888	Bcl6	0	11	2054	1823	NA	NA	3
1889	Bcl6	0	11	2343	1833	Epith	Epith	3
1890	Bcl6	0	11	1789	1835	NA	NA	3
1891	Bcl6	1.89523e-06	11	1874	1832	NA	NA	3
1892	Bcl6	0	11	2044	1838	NA	NA	3
1893	Bcl6	1.76066e-06	11	2180	1835	Epith	Epith	3
1894	Bcl6	3.76089e-06	11	1854	1842	NA	NA	3
1895	Bcl6	6.97396e-07	11	2141	1839	S+M+	S+M+	3
1896	Bcl6	0	11	1720	1837	Tcy	TcyActive	3
1897	Bcl6	6.84261e-07	11	2102	1838	NA	NA	3
1898	Bcl6	6.06893e-06	11	2281	1840	Epith	Epith	3
1899	Bcl6	0	11	1788	1844	NA	NA	3
1900	Bcl6	0	11	1630	1844	NA	NA	3
1901	Bcl6	0	11	1748	1839	NA	NA	3
1902	Bcl6	0	11	1140	1841	Macroph	Macroph	3
1903	Bcl6	0	11	1615	1846	Macroph	MacrophTIM3	3
1904	Bcl6	1.20864e-06	11	1690	1846	Tcy	TcyTransition	3
1905	Bcl6	7.94741e-07	11	2159	1846	Epith	Epith	3
1906	Bcl6	5.48886e-08	11	1493	1848	NA	NA	3
1907	Bcl6	0	11	1736	1853	Tcy	TcyActive	3
1908	Bcl6	0	11	2093	1849	NA	NA	3
1909	Bcl6	0	11	1891	1848	NA	NA	3
1910	Bcl6	4.62857e-06	11	1425	1848	Macroph	MacrophcMAF	3
1911	Bcl6	0	11	2038	1848	NA	NA	3
1912	Bcl6	4.30191e-05	11	2363	1848	Epith	Epith	3
1913	Bcl6	0	11	2172	1852	Epith	Epith	3
1914	Bcl6	0	11	2045	1858	NA	NA	3
1915	Bcl6	0	11	1808	1853	cDC2	cDC2	3
1916	Bcl6	0	11	1822	1856	cDC2	cDC2	3
1917	Bcl6	1.81039e-06	11	1831	1851	cDC2	cDC2	3
1918	Bcl6	0	11	388	1858	Macroph	MacrophcMAF	3
1919	Bcl6	3.76303e-05	11	1695	1859	NA	NA	3
1920	Bcl6	0	11	1910	1859	NA	NA	3
1921	Bcl6	0	11	2174	1862	Epith	Epith	3
1922	Bcl6	1.15969e-06	11	1836	1861	cDC1	cDC1	3
1923	Bcl6	8.66676e-06	11	2010	1857	cDC1	cDC1	3
1924	Bcl6	1.0569e-06	11	2252	1859	S+M+	S+M+	3
1925	Bcl6	0	11	1791	1862	Macroph	Macroph	3
1926	Bcl6	0	11	2334	1861	Epith	Epith	3
1927	Bcl6	2.99564e-06	11	1852	1865	NA	NA	3
1928	Bcl6	2.79749e-06	11	2184	1862	Epith	Epith	3
1929	Bcl6	0	11	2217	1863	Epith	Epith	3
1930	Bcl6	0	11	2315	1864	Epith	Epith	3
1931	Bcl6	3.89953e-05	11	2023	1867	NA	NA	3
1932	Bcl6	0	11	1743	1867	Tcy	TcyActive	3
1933	Bcl6	0	11	2272	1867	Epith	Epith	3
1934	Bcl6	2.25194e-05	11	1688	1866	IRF4BLIMP1	IRF4BLIMP1	3
1935	Bcl6	0	11	1753	1871	NA	NA	3
1936	Bcl6	1.21217e-06	11	2184	1873	Epith	Epith	3
1937	Bcl6	2.03067e-07	11	2232	1869	Epith	Epith	3
1938	Bcl6	4.56909e-06	11	2146	1868	Epith	Epith	3
1939	Bcl6	0.00028542	11	1690	1874	Tfh	Tfh	3
1940	Bcl6	4.06907e-08	11	1884	1874	Tcy	TcyActive	3
1941	Bcl6	4.06703e-06	11	1399	1876	Macroph	MacrophcMAF	3
1942	Bcl6	0	11	2201	1875	Epith	Epith	3
1943	Bcl6	0	11	1174	1876	Macroph	Macroph	3
1944	Bcl6	0	11	1343	1876	NA	NA	3
1945	Bcl6	0	11	1565	1874	Macroph	Macroph	3
1946	Bcl6	0	11	2131	1873	S+M+	S+M+	3
1947	Bcl6	2.38371e-05	11	1377	1877	Macroph	MacrophcMAF	3
1948	Bcl6	1.31422e-05	11	1469	1876	NA	NA	3
1949	Bcl6	0	11	2141	1879	NA	NA	3
1950	Bcl6	0	11	2299	1879	Epith	Epith	3
1951	Bcl6	1.57829e-05	11	1637	1879	Tcy	TcyAnergic	3
1952	Bcl6	0	11	1740	1882	Macroph	Macroph	3
1953	Bcl6	5.14638e-07	11	2120	1880	S+M+	S+M+	3
1954	Bcl6	1.53393e-05	11	2166	1878	Epith	Epith	3
1955	Bcl6	0	11	2321	1880	Epith	Epith	3
1956	Bcl6	3.53868e-05	11	2360	1880	Epith	Epith	3
1957	Bcl6	0	11	1729	1882	Macroph	MacrophcMAF	3
1958	Bcl6	1.78174e-06	11	1693	1885	Macroph	Macroph	3
1959	Bcl6	6.5768e-05	11	1439	1886	NA	NA	3
1960	Bcl6	1.61427e-05	11	1415	1887	NA	NA	3
1961	Bcl6	2.57536e-07	11	1557	1887	Tfh	Tfh	3
1962	Bcl6	9.33274e-08	11	2014	1885	NA	NA	3
1963	Bcl6	7.78535e-05	11	2458	1887	NA	NA	3
1964	Bcl6	7.34694e-07	11	2139	1889	Epith	Epith	3
1965	Bcl6	2.19667e-06	11	1500	1888	Macroph	MacrophcMAF	3
1966	Bcl6	0	11	2191	1887	Epith	Epith	3
1967	Bcl6	1.25761e-06	11	2223	1892	Epith	Epith	3
1968	Bcl6	0	11	1609	1892	Macroph	Macroph	3
1969	Bcl6	1.07272e-05	11	1852	1891	cDC1	cDC1	3
1970	Bcl6	0	11	2063	1893	Th	Th	3
1971	Bcl6	2.18452e-05	11	2157	1893	Epith	Epith	3
1972	Bcl6	2.70624e-07	11	1587	1893	Macroph	MacrophcMAF	3
1973	Bcl6	4.97706e-06	11	1650	1894	Macroph	Macroph	3
1974	Bcl6	0	11	2007	1892	NA	NA	3
1975	Bcl6	4.4229e-07	11	2189	1895	S+M+	S+M+Prolif	3
1976	Bcl6	4.12058e-06	11	2206	1894	Epith	Epith	3
1977	Bcl6	1.01727e-06	11	2309	1894	Epith	Epith	3
1978	Bcl6	0.000115072	11	2484	1893	IRF4BLIMP1	IRF4BLIMP1	3
1979	Bcl6	0	11	342	1894	NA	NA	3
1980	Bcl6	0	11	1326	1895	NA	NA	3
1981	Bcl6	0	11	1565	1897	NA	NA	3
1982	Bcl6	0	11	1779	1894	NA	NA	3
1983	Bcl6	2.72983e-06	11	1515	1896	Macroph	Macroph	3
1984	Bcl6	7.44929e-07	11	1711	1896	NA	NA	3
1985	Bcl6	0	11	2003	1897	NA	NA	3
1986	Bcl6	1.40739e-05	11	2180	1895	Epith	Epith	3
1987	Bcl6	3.48778e-06	11	2168	1897	Epith	Epith	3
1988	Bcl6	0	11	2258	1897	Epith	Epith	3
1989	Bcl6	5.87277e-05	11	2393	1899	Epith	Epith	3
1990	Bcl6	6.57312e-06	11	1864	1897	Macroph	Macroph	3
1991	Bcl6	0	11	2008	1905	NA	NA	3
1992	Bcl6	4.2356e-06	11	2286	1900	Epith	Epith	3
1993	Bcl6	6.99955e-08	11	1856	1906	Macroph	Macroph	3
1994	Bcl6	2.56939e-06	11	2139	1903	Epith	Epith	3
1995	Bcl6	1.42186e-05	11	2180	1904	Epith	Epith	3
1996	Bcl6	0	11	1092	1906	Macroph	Macroph	3
1997	Bcl6	2.087e-06	11	1732	1906	Th	ThCD69+	3
1998	Bcl6	1.67102e-06	11	2235	1905	Epith	Epith	3
1999	Bcl6	5.0335e-06	11	341	1910	NA	NA	3
[truncated: 1,046,576+ more rows]

## Sheet: patient_survival_bnummer_patien
patientnumber	B.nummer	Gender	censored	OS
1	B-1367244	V	0	173.307
2	B-1368081	M	0	104.865
3	B-1373364	M	0	167.85
4	B-1375882	M	0	170.48
5	B-1381045	M	1	38.6588
6	B-1392229	V	0	156.772
7	B-1410831	M	0	49.5398
8	B-1412909	V	0	149.507
9	B-1474572	M	0	121.006
10	B-1496742	V	0	57.0677
12	B-1435772	V	0	40.9928
14	B-1443008	M	0	0
15	B-1448632	M	0	4.20776
16	B-1449774	M	0	146.811
17	B-1452665	M	0	137.475
18	B-1475503	V	0	131.197
19	B-1522944	V	0	120.579
20	B-1492746	M	1	35.7659
21	B-1480738	V	0	135.339
22	B-1479072	M	0	24.2275
23	B-1529798	M	0	1.90664
24	B-1531408	V	1	57.6266
25	B-1541464	V	0	102.367
26	B-1545116	V	0	115.746
27	B-1567361	V	0	108.909
28	B-1566448	M	0	11.5385
29	B-1562864	V	0	41.2558
30	B-1547839	V	0	114.464
31	B-1585932	M	0	96.3511
